# Supplementary material for: Epigenome-wide cross-tissue correlation of human bone and blood DNA methylation – can blood be used as a surrogate for bone?
Source: Epigenetics. 2020 Jul 21;16(1):92–105. doi: 10.1080/15592294.2020.1788325 (PMC7889104; doi:10.1080/15592294.2020.1788325)
Supplement: Supplemental Material [file KEPI_A_1788325_SM5209.zip]

Archive with 5 entries (5 files):
- Supplemental data legends.docx
- Supplemental File 2.xlsx
- Supplemental File 3.xlsx
- Supplemental Table 1.docx
- Supplemetal File 1.xlsx
