# Supplementary material for: Epigenome-wide cross-tissue correlation of human bone and blood DNA methylation – can blood be used as a surrogate for bone?
Source: Epigenetics. 2020 Jul 21;16(1):92–105. doi: 10.1080/15592294.2020.1788325 (PMC7889104; doi:10.1080/15592294.2020.1788325)
Supplement: Supplemental Material [file KEPI_A_1788325_SM5209.zip › Supplemental File 2.xlsx]

## Sheet: Supplemental File 2
"number","CpGName","correlation","adj.pvalue","UCSC_GeneName","Relation_to_Gene","Relation_to_Islands"
1,"cg13869341",0.882084388351995,0.00616633102938844,"WASH5P","Body","OpenSea"
2,"cg14057946",0.768697519206657,0.0364971713002833,"","","Island"
3,"cg11422233",0.882033942444669,0.00617212861425726,"","","Island"
4,"cg11731845",0.92146172389087,0.0022180912864106,"LOC100288069","TSS200","Island"
5,"cg04231937",0.815142789812543,0.0198820496079762,"","","Island"
6,"cg24699430",0.876819274281803,0.0068732821513077,"NCRNA00115	LOC643837","Body	TSS1500","Island"
7,"cg02550592",0.798913808996018,0.0249564978102082,"NCRNA00115	LOC643837","TSS200	TSS200","Island"
8,"cg21482377",0.741321785566822,0.0498448661520023,"LINC01128	LINC01128	LINC01128	LINC01128	LINC01128	LINC01128","Body	Body	Body	Body	Body	Body","S_Shelf"
9,"cg12445832",0.772744107554818,0.0348396195991369,"","","OpenSea"
10,"cg04364728",0.860186648191986,0.00955073904006953,"","","Island"
11,"cg05151709",0.775108931973733,0.033894589127091,"","","S_Shore"
12,"cg25215298",0.857671905866606,0.0100326455511228,"SAMD11","TSS1500","Island"
13,"cg00976181",0.746333991653494,0.0471779054322145,"SAMD11","Body","N_Shelf"
14,"cg13546858",0.817819603207365,0.0191028745669265,"SAMD11","Body","Island"
15,"cg01727431",0.7906093888999,0.0278079083703141,"SAMD11","Body","Island"
16,"cg02439789",0.844254984568022,0.0126272592327306,"SAMD11","Body","Island"
17,"cg24362661",0.922384951239936,0.00217185594678009,"SAMD11","Body","Island"
18,"cg13904806",0.828136350208732,0.0163522824500539,"SAMD11","Body","N_Shore"
19,"cg03269716",0.770072169776473,0.0359039864055131,"SAMD11","Body","N_Shore"
20,"cg23430421",0.783938075244109,0.0302847131404671,"NOC2L","Body","N_Shore"
21,"cg19923810",0.843260429418479,0.0128340534094808,"KLHL17	NOC2L","TSS1500	TSS1500","Island"
22,"cg11132698",0.761483679611024,0.0397562739113286,"KLHL17	KLHL17	NOC2L","1stExon	5'UTR	TSS1500","Island"
23,"cg07582955",0.932940851484218,0.0015023190873771,"KLHL17","Body","Island"
24,"cg16968662",0.773307902835673,0.0345921604136742,"KLHL17","Body","Island"
25,"cg23207077",0.76615489776386,0.0376123811758675,"PLEKHN1	PLEKHN1","Body	Body","N_Shore"
26,"cg24396605",0.743260969996934,0.0488012823867158,"PLEKHN1	PLEKHN1	PLEKHN1	PLEKHN1","Body	Body	ExonBnd	ExonBnd","N_Shore"
27,"cg05505459",0.932512191937423,0.00152963919107869,"C1orf170","Body","N_Shore"
28,"cg23635910",0.819413344727541,0.0186969408892506,"C1orf170","Body","N_Shore"
29,"cg09582238",0.803709200140098,0.0233246546074325,"PERM1	PERM1","Body	5'UTR","S_Shelf"
30,"cg03394722",0.819556696104507,0.0186560528877587,"","","Island"
31,"cg03648020",0.848317459244664,0.0118090660682462,"","","N_Shelf"
32,"cg15882305",0.811604926443253,0.0208993635971966,"","","Island"
33,"cg15825373",0.774758863187998,0.0340314439322261,"","","N_Shore"
34,"cg21139076",0.78649070618309,0.0293062574949326,"","","Island"
35,"cg14854474",0.900742997678184,0.00394638390651471,"","","Island"
36,"cg14964771",0.866064814501374,0.00851974958449205,"","","S_Shore"
37,"cg22343299",0.74321158407109,0.0488243101252855,"C1orf159","Body","Island"
38,"cg06727198",0.768382589315562,0.0366295521721959,"C1orf159","5'UTR","Island"
39,"cg18025136",0.862883049103519,0.00906253733638659,"C1orf159","5'UTR","Island"
40,"cg10126324",0.772312040027617,0.0349948573185705,"C1orf159","TSS1500","S_Shore"
41,"cg10579718",0.861111276701981,0.00939237951979668,"C1orf159","TSS1500","S_Shore"
42,"cg16679343",0.782182098249102,0.0309715376640413,"C1orf159","TSS1500","S_Shore"
43,"cg10113217",0.779372707090941,0.0321158225061979,"","","OpenSea"
44,"cg12097325",0.747282474634316,0.0466911111448174,"","","S_Shelf"
45,"cg03278726",0.912062531148893,0.00294071323052003,"TTLL10","5'UTR","Island"
46,"cg15417666",0.79379997500788,0.0266520709637863,"TTLL10","5'UTR","Island"
47,"cg00086243",0.844196484479795,0.0126398475388859,"TNFRSF18	TNFRSF18	TNFRSF18","TSS1500	TSS1500	TSS1500","S_Shore"
48,"cg01075305",0.792502443233631,0.0271318211901476,"SDF4	SDF4","Body	3'UTR","Island"
49,"cg06964912",0.915237046277551,0.00269182311046969,"","","N_Shore"
50,"cg20411340",0.843376914484036,0.0128109666452464,"","","S_Shore"
51,"cg09331144",0.867833986281297,0.00824438584765266,"","","N_Shore"
52,"cg14089984",0.910228941662666,0.00309596268775405,"FAM132A","TSS1500","Island"
53,"cg06443533",0.76526296162032,0.0380334740882013,"FAM132A","TSS1500","Island"
54,"cg20747739",0.780749052246496,0.031540686786503,"FAM132A","TSS1500","S_Shore"
55,"cg13587552",0.809116216763629,0.0216835520073657,"SCNN1D	SCNN1D","TSS1500	TSS1500","OpenSea"
56,"cg15419710",0.943864671869531,0.000920951863936523,"SCNN1D	SCNN1D","Body	Body","OpenSea"
57,"cg20978193",0.846929696787206,0.012079364671096,"SCNN1D	SCNN1D","3'UTR	3'UTR","N_Shore"
58,"cg01515136",0.871172034084469,0.00771235048262984,"ACAP3","Body","Island"
59,"cg07425625",0.831759583579838,0.0154357874870305,"PUSL1	ACAP3","TSS1500	TSS1500","Island"
60,"cg04840417",0.880269272980488,0.00640586776405176,"PUSL1	ACAP3","TSS1500	TSS1500","Island"
61,"cg25201327",0.840838263385796,0.0133490501360182,"PUSL1	ACAP3","TSS1500	TSS1500","Island"
62,"cg14488957",0.771293097570995,0.0354077264099227,"ACAP3	PUSL1","TSS1500	Body","Island"
63,"cg13183628",0.798916477388101,0.0249564978102082,"GLTPD1	CPSF3L","TSS1500	Body","Island"
64,"cg06520508",0.758808276418803,0.0410048742086114,"GLTPD1	CPSF3L","5'UTR	TSS1500","N_Shore"
65,"cg25063151",0.83476847861535,0.0147412596210204,"MXRA8","Body","Island"
66,"cg17132079",0.87311554537857,0.00740175986044666,"MXRA8","TSS1500","S_Shelf"
67,"cg22273474",0.870279577205666,0.00785979359436558,"MXRA8	MXRA8	MXRA8	MXRA8	MXRA8","Body	5'UTR	TSS1500	TSS200	TSS200","S_Shelf"
68,"cg23569098",0.765401150338586,0.037962729125591,"MXRA8	MXRA8","TSS200	5'UTR","OpenSea"
69,"cg12915036",0.746350600471316,0.0471715777821569,"MXRA8	MXRA8","TSS200	5'UTR","OpenSea"
70,"cg03400623",0.790124729260859,0.0279651568847559,"","","OpenSea"
71,"cg23437836",0.904560887312295,0.00358375093540772,"CCNL2	CCNL2	CCNL2	CCNL2	LOC148413","TSS1500	TSS1500	TSS1500	TSS1500	Body","Island"
72,"cg00968800",0.860883182450683,0.00943463544853967,"CCNL2	CCNL2	CCNL2	CCNL2	LOC148413","TSS1500	TSS1500	TSS1500	TSS1500	Body","S_Shore"
73,"cg26509139",0.75305666014399,0.0437866504407606,"MRPL20","TSS200","Island"
74,"cg12525514",0.88890644171571,0.00527729118519006,"MRPL20","TSS1500","S_Shore"
75,"cg17265051",0.769434193985643,0.03618445632768,"TMEM88B","TSS200","N_Shore"
76,"cg26863172",0.761061263217916,0.0399467317552783,"TMEM88B","1stExon","Island"
77,"cg13897675",0.884520302726623,0.00582210739825206,"VWA1	VWA1","Body	3'UTR","N_Shore"
78,"cg09860601",0.768263576075163,0.0366911329489573,"VWA1	VWA1","Body	3'UTR","Island"
79,"cg03116557",0.742213263475794,0.0493497517388123,"VWA1	VWA1","3'UTR	3'UTR","Island"
80,"cg12841328",0.892504587241625,0.00483403401624154,"ATAD3C","TSS1500","OpenSea"
81,"cg06377929",0.791712731180709,0.0274036690850308,"ATAD3B","TSS200","Island"
82,"cg16494896",0.754257265811075,0.0432134319289116,"ATAD3B","Body","OpenSea"
83,"cg12648677",0.76123472612711,0.0398667388361042,"ATAD3A	ATAD3A	ATAD3A","TSS200	TSS200	TSS1500","Island"
84,"cg13850380",0.753046044613442,0.0437905763364365,"C1orf70","Body","Island"
85,"cg22497741",0.904375904527334,0.00360202223159153,"C1orf70","Body","N_Shore"
86,"cg18430990",0.752062918899306,0.0442841937562834,"TMEM240","TSS1500","N_Shore"
87,"cg23443459",0.788412829390278,0.0285727614001455,"SSU72","TSS200","Island"
88,"cg13424097",0.767184250403443,0.0371469888006963,"SSU72","TSS200","Island"
89,"cg06761793",0.76964186468762,0.0361007517304537,"MIB2	MIB2	MIB2	MIB2	MIB2	MIB2","TSS1500	TSS200	TSS200	TSS200	TSS200	TSS200","Island"
90,"cg08912129",0.758909933870956,0.0409566875252135,"MIB2	MIB2	MIB2	MIB2	MIB2	MIB2","TSS200	Body	Body	Body	Body	Body","Island"
91,"cg25164153",0.805263067434574,0.0228693662452027,"MIB2	MIB2	MIB2	MIB2	MIB2	MIB2","TSS200	Body	Body	Body	Body	Body","Island"
92,"cg26169249",0.789093220976105,0.0283332708737836,"MIB2	MIB2	MIB2	MIB2	MIB2	MIB2","Body	Body	Body	Body	Body	5'UTR","Island"
93,"cg05941212",0.761390607827819,0.0398016536029632,"MIB2	MIB2	MIB2	MIB2	MIB2	MIB2","Body	Body	Body	5'UTR	Body	Body","Island"
94,"cg13947830",0.747821104002779,0.0464276843079025,"MIB2	MIB2	MIB2	MIB2	MIB2	MIB2","Body	Body	Body	5'UTR	Body	Body","Island"
95,"cg25500853",0.97879890811226,5.60796949470496e-05,"MIB2	MIB2	MIB2	MIB2	MIB2	MIB2","Body	Body	Body	Body	Body	Body","S_Shore"
96,"cg24535439",0.748081265000049,0.0463230549708098,"MMP23B","TSS1500","Island"
97,"cg08231710",0.75676973456403,0.0419645045793793,"MMP23A	MMP23B","TSS1500	TSS1500","Island"
98,"cg11648594",0.881343773400811,0.006265460447544,"MMP23A	MMP23B","TSS1500	TSS1500","Island"
99,"cg27541892",0.963750163279247,0.000285493757948072,"CDK11B	CDK11B	CDK11B	CDK11B	CDK11B	CDK11B","Body	Body	Body	Body	Body	Body","S_Shore"
100,"cg16673286",0.926471320037679,0.00191303353380912,"CDK11B	CDK11B	CDK11B	CDK11B	CDK11B	CDK11B","Body	Body	Body	Body	Body	5'UTR","S_Shore"
101,"cg03939105",0.811565951234342,0.0209109569441303,"CDK11B	CDK11B	CDK11B	CDK11B	CDK11B	CDK11B","Body	Body	Body	Body	Body	5'UTR","N_Shore"
102,"cg20155988",0.84259972827023,0.0129637583370409,"CDK11B	CDK11B	CDK11B	CDK11B	CDK11B	CDK11B","Body	Body	Body	Body	Body	5'UTR","Island"
103,"cg19018051",0.764249150264804,0.0384840155114895,"LOC728661	CDK11B	CDK11B	CDK11B	CDK11B	CDK11B	CDK11B","TSS1500	Body	Body	Body	Body	Body	5'UTR","S_Shore"
104,"cg13440958",0.840419521006181,0.0134269332093111,"SLC35E2B	SLC35E2B	CDK11B	CDK11B	CDK11B	CDK11B	CDK11B	CDK11B","TSS1500	TSS1500	5'UTR	5'UTR	Body	Body	Body	Body","S_Shore"
105,"cg21906539",0.757305494438131,0.0417196016112746,"CDK11B	CDK11B	CDK11B	CDK11B	CDK11A	CDK11B	CDK11A	CDK11B","5'UTR	5'UTR	5'UTR	5'UTR	5'UTR	5'UTR	5'UTR	5'UTR","N_Shore"
106,"cg03009233",0.856439805861834,0.0102697249573992,"CDK11A	CDK11A	CDK11B	CDK11B	CDK11B	CDK11B	CDK11B	CDK11B","TSS200	TSS200	TSS200	TSS200	TSS200	TSS200	TSS200	TSS200","Island"
107,"cg12523155",0.742333922032117,0.0492904647660831,"NADK	NADK	NADK","TSS1500	TSS200	5'UTR","Island"
108,"cg02769781",0.784006066582891,0.0302562336535413,"","","Island"
109,"cg03716942",0.784049592826454,0.0302390344458402,"GNB1","5'UTR","Island"
110,"cg23891190",0.849431162282657,0.0115970297236,"GNB1","5'UTR","Island"
111,"cg17483139",0.793930590923262,0.0266001517986325,"GNB1	GNB1","5'UTR	1stExon","Island"
112,"cg25590392",0.773240144602705,0.0346324824053372,"TMEM52","TSS1500","Island"
113,"cg04852972",0.848431183385216,0.0117871334944205,"KIAA1751","Body","Island"
114,"cg14423423",0.786666267512145,0.0292409419770465,"CFAP74	CFAP74","ExonBnd	Body","OpenSea"
115,"cg11946378",0.843453342890171,0.0127967223287083,"KIAA1751","Body","OpenSea"
116,"cg08114317",0.852280137963199,0.011030467208736,"KIAA1751","TSS1500","S_Shore"
117,"cg00014118",0.928357035882901,0.00180130058688131,"KIAA1751","TSS1500","S_Shore"
118,"cg13103143",0.761401299724004,0.0397975350218949,"","","N_Shelf"
119,"cg18392644",0.899182930877551,0.00408836623111846,"GABRD","Body","Island"
120,"cg06063714",0.875090083081599,0.00710950252646562,"GABRD","Body","S_Shore"
121,"cg16467687",0.836905484081043,0.0142373605253122,"GABRD","Body","S_Shore"
122,"cg16735509",0.811013042819015,0.0210849697400448,"PRKCZ	PRKCZ","Body	5'UTR","N_Shelf"
123,"cg02587648",0.913287775426657,0.00283929068899942,"PRKCZ	PRKCZ","Body	5'UTR","N_Shore"
124,"cg19257562",0.820942895287135,0.0182860140759308,"PRKCZ	PRKCZ	PRKCZ","5'UTR	Body	5'UTR","N_Shelf"
125,"cg15550572",0.920041423233588,0.0023258724012991,"PRKCZ	PRKCZ	PRKCZ","5'UTR	Body	5'UTR","N_Shore"
126,"cg05753589",0.782512103040135,0.0308750262997221,"PRKCZ	PRKCZ	PRKCZ","5'UTR	Body	5'UTR","Island"
127,"cg08492644",0.776182207475553,0.0334184512624584,"FAAP20	FAAP20	FAAP20	FAAP20	FAAP20	PRKCZ	PRKCZ	PRKCZ	PRKCZ","3'UTR	3'UTR	3'UTR	3'UTR	3'UTR	Body	Body	Body	Body","N_Shore"
128,"cg08161158",0.933615872756674,0.00146707840883506,"C1orf86	LOC100128003	C1orf86","Body	TSS1500	1stExon","Island"
129,"cg19641395",0.743119627148999,0.0488711264129896,"C1orf86	C1orf86","Body	TSS1500","S_Shore"
130,"cg20624636",0.806773334384594,0.02237624043842,"FAAP20	FAAP20","5'UTR	Body","S_Shelf"
131,"cg06203364",0.823559327001545,0.01756914493307,"C1orf86","5'UTR","Island"
132,"cg03665132",0.856199308406386,0.0103136780572852,"C1orf86","5'UTR","Island"
133,"cg01628067",0.772951175364249,0.034743854559944,"SKI","Body","Island"
134,"cg11809162",0.852862290904592,0.010929845547025,"","","N_Shelf"
135,"cg26687579",0.742405092413786,0.0492514635658754,"","","N_Shelf"
136,"cg15527356",0.766677741079806,0.0373686365389258,"MORN1","Body","Island"
137,"cg04286030",0.798987303641569,0.0249256031077231,"MORN1","Body","N_Shelf"
138,"cg03269449",0.849159524133521,0.0116621046532816,"MORN1	MORN1	MORN1	MORN1	RER1	MORN1","1stExon	1stExon	5'UTR	5'UTR	TSS200	Body","Island"
139,"cg08834960",0.813837303777331,0.0202600744651402,"MORN1	MORN1	MORN1	RER1	RER1","TSS200	TSS200	TSS200	1stExon	5'UTR","Island"
140,"cg07016682",0.832169458816487,0.0153388083675634,"PEX10	PEX10","Body	Body","N_Shore"
141,"cg12140755",0.760985946079294,0.0399773164918377,"","","OpenSea"
142,"cg11332951",0.880565382670171,0.00637559000632309,"","","N_Shelf"
143,"cg24301290",0.767090154442146,0.0371887968029443,"","","N_Shore"
144,"cg16578609",0.825148111414956,0.0171254891845677,"","","Island"
145,"cg12929805",0.950525573619457,0.000665522814654716,"","","Island"
146,"cg05772532",0.803092461327128,0.0235254244688956,"PLCH2","Body","OpenSea"
147,"cg11854493",0.888456288326139,0.00534124838728257,"PLCH2","Body","N_Shelf"
148,"cg00153101",0.760628864956512,0.0401724789822868,"PLCH2","Body","N_Shore"
149,"cg08615111",0.926350652895769,0.00192168953459703,"PLCH2","Body","Island"
150,"cg25190491",0.807191523639794,0.0222591824247984,"C1orf93","Body","Island"
151,"cg05838104",0.869000117422387,0.00805890182608988,"MMEL1","Body","N_Shore"
152,"cg05874270",0.757516861947165,0.0416206110447009,"MMEL1","Body","Island"
153,"cg26265410",0.788723472349138,0.0284451034787772,"MMEL1","5'UTR","S_Shore"
154,"cg15663258",0.875803065719108,0.00701695724366297,"TTC34","Body","OpenSea"
155,"cg13082642",0.772301929443252,0.0349962676912017,"","","OpenSea"
156,"cg16243652",0.822973456539323,0.0177424605937363,"","","OpenSea"
157,"cg00070241",0.817079439083312,0.0193219466807376,"TTC34","Body","OpenSea"
158,"cg03140480",0.773358079126298,0.034573628441516,"","","N_Shelf"
159,"cg21420674",0.894108642304087,0.00465113380986577,"","","N_Shelf"
160,"cg15579696",0.867449882514645,0.00830014510934634,"","","OpenSea"
161,"cg00996827",0.754287771716582,0.0431971795758895,"","","OpenSea"
162,"cg25720825",0.764724782823295,0.0382651437598423,"","","N_Shore"
163,"cg04716261",0.90787645667417,0.00328462808548859,"ACTRT2","TSS200","N_Shore"
164,"cg01431482",0.7899946259905,0.0280152830492587,"PRDM16	PRDM16","Body	Body","N_Shore"
165,"cg25618424",0.872525974849401,0.00749808468585564,"PRDM16	PRDM16","Body	Body","N_Shore"
166,"cg00806481",0.856282629947153,0.0102983556802837,"PRDM16	PRDM16","Body	Body","N_Shore"
167,"cg24612696",0.837419219618683,0.0141172342864526,"PRDM16	PRDM16","Body	Body","OpenSea"
168,"cg00254258",0.79867563314619,0.0250251700545655,"PRDM16	PRDM16","Body	Body","Island"
169,"cg25382214",0.796379413598537,0.0257638126917349,"PRDM16	PRDM16","Body	Body","Island"
170,"cg03885431",0.829236859416109,0.0160583624463948,"PRDM16	PRDM16","Body	Body","N_Shelf"
171,"cg07045460",0.784296722539592,0.0301554154551061,"PRDM16	PRDM16","Body	Body","N_Shore"
172,"cg07797660",0.755180498796135,0.0427463087027002,"PRDM16	PRDM16","Body	Body","N_Shore"
173,"cg12635919",0.836789158912384,0.0142692944394867,"PRDM16	PRDM16","Body	Body","N_Shore"
174,"cg15660070",0.798135828888926,0.0251995965496287,"","","OpenSea"
175,"cg14567671",0.806056113532473,0.0226095761455013,"ARHGEF16","Body","OpenSea"
176,"cg02731917",0.755118119209409,0.042769863089203,"ARHGEF16","Body","Island"
177,"cg03114471",0.76429864432346,0.0384588945985277,"","","OpenSea"
178,"cg06902485",0.952816585276175,0.000582851477463649,"MEGF6","Body","OpenSea"
179,"cg18023909",0.824114390384867,0.0174082939539399,"TPRG1L","TSS1500","Island"
180,"cg19359929",0.784607843527755,0.0300323741713023,"TPRG1L","1stExon","Island"
181,"cg09798435",0.906208260588021,0.00343564532356899,"WDR8","Body","N_Shore"
182,"cg00780805",0.855132845009779,0.0105077292596575,"WDR8","TSS200","Island"
183,"cg25731359",0.827495382466891,0.0165187311672641,"TP73	WDR8","TSS1500	TSS1500","Island"
184,"cg20768358",0.804225723750984,0.023175201170289,"TP73","5'UTR","OpenSea"
185,"cg21827809",0.875327243633001,0.00708158970781501,"TP73","5'UTR","OpenSea"
186,"cg18873878",0.856412219843394,0.0102755559665612,"TP73	TP73	TP73	TP73","Body	TSS200	TSS200	TSS200","Island"
187,"cg14660788",0.748663504006896,0.046019600160794,"TP73	TP73	TP73	TP73","Body	Body	Body	Body","S_Shore"
188,"cg06376715",0.808598274381849,0.0218313274069197,"TP73	TP73	TP73	TP73","Body	Body	Body	Body","Island"
189,"cg07178825",0.757318680213526,0.0417164901464272,"TP73	TP73	TP73	TP73","Body	Body	3'UTR	3'UTR","Island"
190,"cg14550570",0.796858856204441,0.0255872148424721,"LRRC47","1stExon","Island"
191,"cg03808734",0.86766621771558,0.00826864885473483,"DFFB	KIAA0562","TSS1500	5'UTR","N_Shore"
192,"cg06178315",0.80588500973901,0.0226686316261219,"KIAA0562	DFFB","TSS1500	Body","N_Shore"
193,"cg09262197",0.825291011046338,0.0170848017621268,"C1orf174","Body","N_Shore"
194,"cg02529166",0.901174543314704,0.00390426902112024,"C1orf174	LINC01134","TSS200	Body","Island"
195,"cg26233172",0.82530662718735,0.0170820823602851,"","","OpenSea"
196,"cg04460586",0.903419911149951,0.00369006784916305,"","","OpenSea"
197,"cg20703997",0.848617414561102,0.0117554300616363,"","","OpenSea"
198,"cg24699985",0.898688228510507,0.00414688251381783,"","","OpenSea"
199,"cg00600854",0.817640001785233,0.0191596929507302,"","","N_Shore"
200,"cg10810957",0.776552000559065,0.0332582205413179,"","","OpenSea"
201,"cg02568684",0.795752462403978,0.0259730204786892,"","","OpenSea"
202,"cg10378459",0.826892082681219,0.0166793097888931,"LOC284661","Body","OpenSea"
203,"cg18723167",0.753154939434349,0.0437323784606808,"","","OpenSea"
204,"cg11613303",0.865543820802365,0.00861098659362479,"","","OpenSea"
205,"cg19838535",0.816224883119635,0.019568578049222,"","","OpenSea"
206,"cg19745607",0.759744759278292,0.0405873365451236,"","","OpenSea"
207,"cg01494664",0.819702198457803,0.0186167366441252,"","","OpenSea"
208,"cg16512885",0.811154958232196,0.0210485967644505,"","","OpenSea"
209,"cg12058478",0.778567570074092,0.0324520284105458,"AJAP1	AJAP1","Body	Body","S_Shore"
210,"cg12780792",0.787510055217153,0.0289442143814997,"AJAP1	AJAP1","Body	Body","OpenSea"
211,"cg07478719",0.812877642965958,0.020540691559504,"AJAP1	AJAP1","Body	Body","OpenSea"
212,"cg21386545",0.829309976147937,0.0160409592275142,"AJAP1	AJAP1","Body	Body","S_Shore"
213,"cg00504341",0.759234510947293,0.0408212686358245,"AJAP1","3'UTR","OpenSea"
214,"cg15085188",0.779647102405364,0.0319953364910616,"","","OpenSea"
215,"cg27170935",0.881488531608731,0.00624966463375052,"","","OpenSea"
216,"cg18947954",0.818414911988642,0.0189563992549487,"","","OpenSea"
217,"cg04427182",0.780928075743155,0.0314677926501016,"","","OpenSea"
218,"cg23394729",0.850154594496287,0.0114496993980562,"","","OpenSea"
219,"cg24324025",0.78035661018399,0.0316944868385986,"","","OpenSea"
220,"cg00383796",0.820067863422377,0.0185212400348194,"","","OpenSea"
221,"cg22374924",0.94397946010725,0.000913345049637912,"","","N_Shore"
222,"cg09441209",0.87915236070109,0.006562663810339,"","","OpenSea"
223,"cg24540066",0.821342943107592,0.0181910335059812,"","","OpenSea"
224,"cg12041830",0.831528764092655,0.0154980148380299,"","","OpenSea"
225,"cg23589237",0.809658031681352,0.0214896699310956,"","","OpenSea"
226,"cg16258229",0.906908016974293,0.00337086834399652,"NPHP4","Body","OpenSea"
227,"cg10779081",0.768882150657476,0.0364232803698608,"NPHP4	KCNAB2	NPHP4	NPHP4	NPHP4	NPHP4	NPHP4	NPHP4","5'UTR	TSS200	1stExon	1stExon	1stExon	Body	5'UTR	5'UTR","Island"
228,"cg15604190",0.838947277943961,0.0137529376130364,"NPHP4","TSS200","Island"
229,"cg07015749",0.959243552697955,0.000388488996212706,"KCNAB2	KCNAB2","TSS1500	TSS1500","N_Shore"
230,"cg25143235",0.829988655530956,0.0158579389457934,"CHD5","Body","Island"
231,"cg15205435",0.762632543436209,0.0392458370112403,"CHD5","Body","Island"
232,"cg12135344",0.779921839509036,0.0318798498890834,"CHD5","Body","Island"
233,"cg26040961",0.882729553541918,0.00606983858909417,"CHD5","Body","OpenSea"
234,"cg01565985",0.762270832992696,0.0394196522224276,"CHD5","Body","OpenSea"
235,"cg24151926",0.797515459937981,0.0253650571803703,"CHD5","TSS1500","Island"
236,"cg08706545",0.8367752316494,0.0142694421576534,"CHD5","TSS1500","Island"
237,"cg00282347",0.7590437885664,0.0409073127823426,"CHD5","TSS1500","Island"
238,"cg17216583",0.762876667433742,0.039131484594662,"RPL22","Body","N_Shore"
239,"cg05895952",0.832083699777028,0.015358377840355,"RPL22","TSS200","Island"
240,"cg26935168",0.855626361329321,0.0104055799765195,"RPL22","TSS1500","S_Shore"
241,"cg19180828",0.747272865684972,0.0466939915838648,"RNF207","TSS1500","N_Shore"
242,"cg01517656",0.747514365032793,0.0465866064408036,"RNF207","Body","S_Shelf"
243,"cg17900884",0.848467431631923,0.0117824492824533,"ICMT","TSS200","Island"
244,"cg01496408",0.797750376203422,0.025303538594183,"LINC00337	ICMT","TSS1500	TSS200","Island"
245,"cg05347736",0.769825660929121,0.0360213454255999,"","","Island"
246,"cg00769305",0.867225873657898,0.00833052289251321,"HES3","TSS1500","N_Shore"
247,"cg02994773",0.874634505158187,0.00716985315939709,"HES3","TSS1500","N_Shore"
248,"cg12723684",0.809191744284675,0.0216539532580839,"HES3","TSS1500","N_Shore"
249,"cg00765655",0.878245219414712,0.00668811103285628,"HES3","TSS200","N_Shore"
250,"cg20157525",0.789168202332178,0.0283154870843616,"HES3","TSS200","N_Shore"
251,"cg19743103",0.913482426970346,0.00282854841847338,"HES3","TSS200","N_Shore"
252,"cg10829621",0.849078817329839,0.0116746543983536,"HES3","5'UTR","N_Shore"
253,"cg19802649",0.893752818545503,0.00468150005018262,"GPR153","Body","Island"
254,"cg14566624",0.752235699155248,0.0441982152737452,"GPR153","TSS1500","S_Shore"
255,"cg22346119",0.840388879167947,0.0134328954069416,"ACOT7","1stExon","Island"
256,"cg24897126",0.779471613801715,0.0320707862156064,"","","OpenSea"
257,"cg07104732",0.8116237484135,0.0208969037438835,"HES2","3'UTR","N_Shore"
258,"cg17826013",0.817921410909116,0.0190812208785182,"HES2","Body","Island"
259,"cg25352592",0.828212030051287,0.0163334776553489,"HES2","TSS1500","S_Shore"
260,"cg13066963",0.814407918995602,0.0200903903603408,"ESPN","Body","Island"
261,"cg22618905",0.815683169178378,0.0197208256381984,"ESPN","Body","N_Shore"
262,"cg04134845",0.809148006754762,0.0216708845741035,"ESPN","Body","Island"
263,"cg06965803",0.79997792811956,0.0245626670629987,"PLEKHG5	PLEKHG5	PLEKHG5	PLEKHG5	PLEKHG5","Body	Body	Body	Body	Body","Island"
264,"cg08477740",0.84645824646542,0.0121580995536858,"PLEKHG5	PLEKHG5	PLEKHG5	PLEKHG5","5'UTR	TSS200	Body	Body","Island"
265,"cg22483939",0.745978253465343,0.0473522043583489,"PLEKHG5	PLEKHG5	PLEKHG5","1stExon	Body	Body","N_Shore"
266,"cg24047689",0.82582358903178,0.0169508170950819,"TAS1R1	TAS1R1	NOL9	TAS1R1	TAS1R1	NOL9","TSS1500	TSS1500	5'UTR	TSS1500	TSS1500	1stExon","Island"
267,"cg09159285",0.852238627193575,0.0110376845113626,"KLHL21","TSS1500","S_Shore"
268,"cg12640387",0.839444416957685,0.0136299906926002,"THAP3	DNAJC11","3'UTR	3'UTR","OpenSea"
269,"cg26361757",0.825079256793271,0.0171485569885814,"DNAJC11","Body","OpenSea"
270,"cg21681377",0.88158101738171,0.00623709861560105,"DNAJC11","Body","N_Shore"
271,"cg25007939",0.822133964919972,0.0179805321263565,"DNAJC11","Body","Island"
272,"cg00644847",0.885672734067655,0.00567538031074397,"","","OpenSea"
273,"cg21457573",0.745085146134178,0.0478320999718606,"","","OpenSea"
274,"cg26467684",0.835436341279321,0.0145851128389811,"CAMTA1	CAMTA1	CAMTA1	CAMTA1","TSS1500	TSS1500	TSS1500	TSS1500","Island"
275,"cg05525585",0.863201280728798,0.00899759516343816,"CAMTA1	CAMTA1	CAMTA1	CAMTA1","TSS1500	TSS1500	TSS1500	TSS1500","Island"
276,"cg27551706",0.837807926514623,0.0140215780655023,"CAMTA1","Body","OpenSea"
277,"cg04368242",0.7640201313238,0.0385946888815095,"CAMTA1","Body","N_Shore"
278,"cg27167221",0.796620684953803,0.0256642870509009,"CAMTA1","Body","OpenSea"
279,"cg13687594",0.916871299163666,0.00254698197103171,"CAMTA1","Body","S_Shore"
280,"cg18504143",0.858422402349292,0.00988292672135298,"CAMTA1","Body","OpenSea"
281,"cg08647349",0.881371983708979,0.00626151168222073,"CAMTA1","Body","OpenSea"
282,"cg07162250",0.861052045741875,0.00940103952020661,"CAMTA1","Body","OpenSea"
283,"cg06336598",0.866313818960153,0.0084799544376262,"CAMTA1","Body","OpenSea"
284,"cg17328665",0.845586814615677,0.0123394738290111,"PER3","Body","Island"
285,"cg08926642",0.918165923041597,0.00246022983230759,"PER3","Body","Island"
286,"cg04767226",0.861349154186324,0.00934715222814058,"PER3	PER3	PER3	PER3	PER3","Body	Body	Body	Body	Body","Island"
287,"cg09168692",0.778419444990794,0.0325085884227167,"PER3","Body","S_Shore"
288,"cg22907979",0.871971973870335,0.0075821515518779,"","","OpenSea"
289,"cg00042356",0.871760636379966,0.00762230362206354,"PARK7	PARK7","5'UTR	5'UTR","Island"
290,"cg25942940",0.789964203629246,0.0280241955870494,"","","N_Shore"
291,"cg26931526",0.768812549680623,0.036454719173616,"","","N_Shore"
292,"cg06974662",0.785346054064438,0.0297440356255538,"","","N_Shore"
293,"cg14912566",0.781693538821508,0.0311756697075013,"","","OpenSea"
294,"cg13089904",0.91227008011038,0.00291995255022482,"","","OpenSea"
295,"cg02616470",0.81585156578748,0.0196798175831596,"","","N_Shelf"
296,"cg07171527",0.781374108188415,0.0313045485814208,"","","Island"
297,"cg15575320",0.749922822529176,0.0453530740009173,"SLC45A1","1stExon","Island"
298,"cg02613576",0.948371182200773,0.000727417464528419,"","","S_Shore"
299,"cg26857135",0.885607277046761,0.00568419073445335,"","","OpenSea"
300,"cg03850198",0.934527324798134,0.00140577783929161,"","","OpenSea"
301,"cg25726682",0.762609075451737,0.0392476438318823,"SLC2A5	SLC2A5","Body	Body","OpenSea"
302,"cg10377510",0.80617305147296,0.0225712170221419,"","","OpenSea"
303,"cg22373770",0.792569562410432,0.0271057290501265,"","","OpenSea"
304,"cg08736918",0.959758424118763,0.000378567258112868,"","","N_Shore"
305,"cg25368261",0.930945973957845,0.00162968639935864,"","","N_Shore"
306,"cg12385729",0.798126070900664,0.0251995965496287,"","","Island"
307,"cg07340646",0.929124901936526,0.00174412652236744,"","","N_Shore"
308,"cg01102307",0.869286084541969,0.00801756728671488,"","","OpenSea"
309,"cg22730655",0.799848221834434,0.024608449120691,"","","OpenSea"
310,"cg22109056",0.830717803409668,0.0156975977951181,"SPSB1	SPSB1","5'UTR	1stExon","OpenSea"
311,"cg06349050",0.763960333017146,0.0386259382466537,"SPSB1","5'UTR","OpenSea"
312,"cg22436957",0.762196726593068,0.0394446029497013,"SPSB1","5'UTR","N_Shelf"
313,"cg00280564",0.755801914089222,0.0424569624832779,"SPSB1","Body","N_Shore"
314,"cg08808724",0.872527338084268,0.00749808468585564,"","","N_Shore"
315,"cg00583526",0.895193386010201,0.00450823319615131,"","","N_Shore"
316,"cg02504229",0.955884741774617,0.000482912260814405,"","","Island"
317,"cg26155217",0.981400667193065,3.53297287943932e-05,"","","Island"
318,"cg25138854",0.99830714147069,2.88781002071538e-08,"","","Island"
319,"cg13935689",0.817181024740788,0.0192982330766606,"","","S_Shore"
320,"cg11826452",0.810870867672116,0.0211294787208205,"SLC25A33","TSS1500","N_Shore"
321,"cg04621676",0.854286465885402,0.0106702247215165,"SLC25A33","TSS200","Island"
322,"cg10009930",0.779832164228028,0.0319188324500185,"SLC25A33","TSS200","Island"
323,"cg06347499",0.798556113282068,0.0250683135762785,"SLC25A33","TSS200","Island"
324,"cg10877147",0.762417169146035,0.0393372156371252,"TMEM201	TMEM201","TSS1500	TSS1500","Island"
325,"cg11980800",0.892811482860329,0.00479771345112784,"PIK3CD","5'UTR","N_Shore"
326,"cg07427436",0.77799028320595,0.0326642825361458,"PIK3CD","5'UTR","Island"
327,"cg13457410",0.913500088002808,0.00282854841847338,"PIK3CD","5'UTR","OpenSea"
328,"cg23272189",0.897757394778947,0.00424734934003936,"CLSTN1	CLSTN1	CLSTN1	CLSTN1","1stExon	1stExon	5'UTR	5'UTR","Island"
329,"cg21117808",0.89419871088311,0.00464117423464325,"","","S_Shelf"
330,"cg13871843",0.894066012066138,0.0046539058613767,"","","S_Shelf"
331,"cg01679153",0.852629287216444,0.0109730191086222,"CTNNBIP1	CTNNBIP1","TSS200	TSS200","S_Shore"
332,"cg14160577",0.783022145876258,0.0306547176757934,"CTNNBIP1	CTNNBIP1","TSS1500	TSS1500","S_Shore"
333,"cg22127312",0.781400186750834,0.031298633870526,"CTNNBIP1	CTNNBIP1","TSS1500	TSS1500","S_Shore"
334,"cg01576340",0.78899300278914,0.0283655764083739,"CTNNBIP1	CTNNBIP1","TSS1500	TSS1500","Island"
335,"cg15208524",0.911606398692032,0.00297827940455889,"KIF1B	KIF1B","TSS200	TSS200","Island"
336,"cg27266396",0.743371314043114,0.0487337031583961,"KIF1B	KIF1B","5'UTR	5'UTR","OpenSea"
337,"cg15212949",0.742408816039401,0.0492514635658754,"PGD	PGD	PGD","Body	Body	Body","S_Shore"
338,"cg20739510",0.792426191602927,0.0271568704482263,"PEX14","TSS200","N_Shore"
339,"cg09415955",0.757954950461521,0.0414027164324209,"CASZ1	CASZ1","Body	Body","S_Shore"
340,"cg23670372",0.785882313431532,0.0295319262885559,"CASZ1	CASZ1","Body	Body","OpenSea"
341,"cg02903756",0.784110485964866,0.0302197013310624,"CASZ1	CASZ1","Body	Body","N_Shelf"
342,"cg14314341",0.851200651346548,0.0112517829595624,"CASZ1	CASZ1","5'UTR	5'UTR","N_Shore"
343,"cg12689425",0.845788053161769,0.0122994892093592,"","","S_Shelf"
344,"cg18987102",0.859201463417086,0.00972737418571652,"","","OpenSea"
345,"cg17480077",0.959480537514425,0.000382964967332763,"","","N_Shore"
346,"cg22487516",0.74406617727888,0.0483644758313927,"","","OpenSea"
347,"cg08635489",0.806317871502293,0.0225253217552383,"","","OpenSea"
348,"cg20453412",0.780513558388921,0.0316323589361786,"C1orf127	C1orf127","Body	Body","OpenSea"
349,"cg04953115",0.830507174831161,0.0157409456941965,"","","OpenSea"
350,"cg07328246",0.804264686684844,0.0231625756995952,"PTCHD2","TSS200","Island"
351,"cg15658487",0.817896941596659,0.0190829172543428,"PTCHD2","TSS200","Island"
352,"cg23589174",0.774605103217458,0.0340748413476988,"PTCHD2","5'UTR","N_Shore"
353,"cg24371425",0.780395280273722,0.0316771113282672,"PTCHD2","Body","Island"
354,"cg08243619",0.829321453437828,0.0160393266525118,"PTCHD2","Body","Island"
355,"cg10116490",0.839431577862558,0.0136305792597811,"PTCHD2","Body","Island"
356,"cg13863764",0.807697375709801,0.0220849487180528,"PTCHD2","Body","Island"
357,"cg09573658",0.868394300449048,0.00816345772972955,"PTCHD2","Body","Island"
358,"cg13017573",0.844270342097912,0.0126260959794223,"","","OpenSea"
359,"cg12628334",0.881050352361928,0.00630838089713919,"","","OpenSea"
360,"cg08202444",0.892884442751208,0.00478861700555207,"FBXO44	FBXO44	FBXO44	FBXO44	FBXO44	FBXO2	FBXO2	FBXO44	FBXO44","TSS200	TSS200	TSS200	TSS200	TSS200	1stExon	5'UTR	5'UTR	5'UTR","Island"
361,"cg24598449",0.787777918460295,0.0288216674175205,"FBXO6	FBXO6","5'UTR	1stExon","Island"
362,"cg15715049",0.76505525206085,0.0381075959916551,"FBXO6","Body","OpenSea"
363,"cg17189494",0.801808763517529,0.0239592518028388,"MAD2L2	MAD2L2","5'UTR	5'UTR","N_Shore"
364,"cg24269024",0.804524781917738,0.0230856876144781,"MAD2L2	MAD2L2	MAD2L2","5'UTR	1stExon	5'UTR","Island"
365,"cg21545977",0.795243635021091,0.0261379853406113,"MAD2L2	MAD2L2","5'UTR	TSS200","Island"
366,"cg02864688",0.75423820878482,0.0432214482905146,"MAD2L2	C1orf187","TSS1500	5'UTR","Island"
367,"cg05782377",0.836875927531452,0.0142458591470578,"C1orf187","5'UTR","OpenSea"
368,"cg21109485",0.764054316044094,0.0385826344288685,"C1orf187","5'UTR","OpenSea"
369,"cg20946054",0.924150807013767,0.00207104323250581,"C1orf187","5'UTR","OpenSea"
370,"cg06994589",0.74562165242437,0.0475328563022669,"C1orf187","Body","OpenSea"
371,"cg26437845",0.867281962513253,0.00832171893239777,"C1orf187","Body","N_Shore"
372,"cg04506758",0.872579907243398,0.00749083628003364,"C1orf167","TSS200","N_Shore"
373,"cg21522516",0.814376918993343,0.0200977005607063,"C1orf167","TSS200","N_Shore"
374,"cg27012203",0.833568864641527,0.0150259972611716,"CLCN6	CLCN6	MTHFR	CLCN6	CLCN6","TSS1500	TSS1500	5'UTR	TSS1500	TSS1500","Island"
375,"cg06193043",0.771733340570628,0.0352308284795178,"NPPA","TSS1500","OpenSea"
376,"cg24844545",0.867354541261391,0.0083152151755666,"NPPA","TSS1500","OpenSea"
377,"cg09514626",0.853328530321544,0.0108366626721486,"NPPA","TSS1500","OpenSea"
378,"cg26614504",0.758484633548672,0.0411462494794141,"NPPB","TSS200","N_Shore"
379,"cg15543027",0.863824463272007,0.00888395850352279,"","","S_Shelf"
380,"cg00648630",0.821503999707923,0.0181407399605507,"","","OpenSea"
381,"cg01087964",0.772394519784003,0.0349724657139738,"","","OpenSea"
382,"cg19940644",0.818440534527008,0.018947581935355,"","","OpenSea"
383,"cg03129172",0.780735130644651,0.0315437177652808,"TNFRSF1B","Body","Island"
384,"cg21869913",0.861232997052495,0.00936943552305841,"VPS13D	VPS13D","TSS1500	TSS1500","N_Shore"
385,"cg00291366",0.964882135552779,0.000262886386237882,"","","OpenSea"
386,"cg16047567",0.922045545817876,0.0021850667990072,"DHRS3","Body","OpenSea"
387,"cg22673583",0.866514571325254,0.00844169629714937,"AADACL4","Body","OpenSea"
388,"cg24357081",0.899985934172017,0.00400819287036464,"","","OpenSea"
389,"cg03428279",0.896985637116959,0.00432921440751729,"PRAMEF1	PRAMEF1","5'UTR	1stExon","OpenSea"
390,"cg00193438",0.988742290376246,6.72066766653006e-06,"HNRNPCL4	HNRNPCL3	HNRNPCL1","TSS1500	TSS1500	TSS1500","OpenSea"
391,"cg23466163",0.875145536408123,0.00710104493014247,"PRAMEF6","5'UTR","OpenSea"
392,"cg07235915",0.934736745808347,0.00139370375470873,"PRAMEF5","TSS1500","OpenSea"
393,"cg12414759",0.745472871976725,0.0476129252880773,"LRRC38","TSS1500","S_Shore"
394,"cg27044429",0.906613029214986,0.00339484343559651,"LRRC38","TSS1500","S_Shore"
395,"cg00491422",0.826569600285363,0.0167646810705711,"","","S_Shelf"
396,"cg00700041",0.743597186338327,0.0486119311553138,"","","S_Shelf"
397,"cg18336218",0.883841147829343,0.00590957241613786,"","","OpenSea"
398,"cg00831909",0.754955032095779,0.0428520970520869,"PDPN	PDPN","TSS1500	TSS1500","Island"
399,"cg17844725",0.945075119584243,0.000877418455515663,"","","OpenSea"
400,"cg22045001",0.863272202143852,0.00898425720630637,"","","N_Shore"
401,"cg09759386",0.842776862797452,0.012927306657887,"","","N_Shore"
402,"cg02887997",0.762477220000097,0.0393156074452464,"","","S_Shore"
403,"cg08482465",0.817350601835714,0.0192482557590946,"","","S_Shore"
404,"cg16164607",0.752789488604852,0.0439218937448823,"","","OpenSea"
405,"cg01715450",0.811036808208926,0.0210799777332465,"","","OpenSea"
406,"cg03134235",0.877723736037174,0.00675945246873027,"","","OpenSea"
407,"cg00096756",0.83064240303851,0.0157167909543139,"","","OpenSea"
408,"cg21449897",0.856212121179434,0.0103136780572852,"","","OpenSea"
409,"cg26270573",0.834304880654847,0.0148330926303332,"","","OpenSea"
410,"cg11964773",0.856017930156679,0.0103385707245023,"KIAA1026	KIAA1026","TSS1500	TSS1500","N_Shore"
411,"cg12873454",0.873639822878841,0.00731286403517108,"KIAA1026	KIAA1026","TSS1500	TSS1500","Island"
412,"cg10767943",0.855342105094894,0.0104631013592484,"KAZN	KAZN","Body	Body","OpenSea"
413,"cg07218956",0.854218407021565,0.010684256648841,"KAZN	KAZN	KAZN	KAZN	KAZN","Body	Body	Body	Body	Body","OpenSea"
414,"cg12009255",0.906628450274664,0.00339484343559651,"KAZN	KAZN	KAZN	KAZN	KAZN","Body	Body	Body	Body	Body","OpenSea"
415,"cg24349832",0.885834202671864,0.00565606800714299,"TMEM51	TMEM51	C1orf126	TMEM51	TMEM51","TSS1500	TSS200	Body	TSS200	TSS1500","N_Shore"
416,"cg25975626",0.77267589736806,0.0348573731661473,"TMEM51	TMEM51	C1orf126	TMEM51	TMEM51","TSS1500	TSS200	TSS200	TSS200	TSS1500","N_Shore"
417,"cg10001905",0.770396669456963,0.0357802235281265,"C1orf195	C1orf195	TMEM51	TMEM51	TMEM51	TMEM51","TSS200	TSS200	5'UTR	5'UTR	5'UTR	5'UTR","OpenSea"
418,"cg06838175",0.74404336728914,0.048373811767614,"FHAD1","TSS200","Island"
419,"cg00970752",0.77134373944237,0.0353904285986922,"FHAD1","Body","OpenSea"
420,"cg12493638",0.846136241080139,0.0122257907341787,"CELA2B","TSS1500","OpenSea"
421,"cg14078231",0.957756029491251,0.000428895409348212,"CASP9	CASP9","1stExon	1stExon","Island"
422,"cg23749507",0.883458557703567,0.00596371844315226,"AGMAT","TSS200","S_Shore"
423,"cg05510104",0.891267788911489,0.00499026124142614,"SLC25A34","TSS200","OpenSea"
424,"cg21921789",0.759372798285322,0.0407689328310904,"TMEM82	SLC25A34","TSS1500	3'UTR","N_Shelf"
425,"cg02375669",0.79456580754487,0.0263757006610375,"","","N_Shelf"
426,"cg11780735",0.769960958610604,0.0359579761121561,"FBLIM1","TSS200","Island"
427,"cg21385522",0.9917604943125,2.60077163860395e-06,"","","OpenSea"
428,"cg04211179",0.74135363151177,0.0498280364747987,"ZBTB17","5'UTR","N_Shore"
429,"cg22431228",0.783060088139529,0.03064507717835,"CLCNKA	CLCNKA","Body	Body","OpenSea"
430,"cg06219995",0.788235449706654,0.0286518000234704,"CLCNKB	CLCNKB","TSS1500	Body","OpenSea"
431,"cg18938933",0.87586439838085,0.007010896344162,"CLCNKB	CLCNKB","Body	1stExon","OpenSea"
432,"cg21189909",0.79254737306232,0.0271165079905444,"FAM131C","Body","Island"
433,"cg21853568",0.808499878568113,0.0218533322930977,"","","OpenSea"
434,"cg11170344",0.855522098859466,0.0104240870005809,"","","OpenSea"
435,"cg17879148",0.8608589075204,0.0094372617170415,"","","OpenSea"
436,"cg12028696",0.83006914874681,0.0158416925399927,"","","OpenSea"
437,"cg12373078",0.879383374495462,0.00653929059316067,"","","OpenSea"
438,"cg08517021",0.834475881319344,0.0148007495700975,"RSG1	RSG1","1stExon	5'UTR","Island"
439,"cg16491274",0.822756205141096,0.0178146652197252,"FBXO42	FBXO42","5'UTR	1stExon","Island"
440,"cg15776041",0.778406213764709,0.0325119252814359,"FBXO42","TSS200","Island"
441,"cg17859706",0.886683601835869,0.00555127099654241,"SPATA21","Body","OpenSea"
442,"cg06800301",0.927061092383148,0.00187077682415312,"NECAP2	NECAP2	NECAP2","TSS1500	TSS1500	TSS1500","N_Shore"
443,"cg18194393",0.778398113499174,0.0325138523446123,"NECAP2	NECAP2	NECAP2	NECAP2	NECAP2	NECAP2","5'UTR	1stExon	1stExon	5'UTR	1stExon	5'UTR","Island"
444,"cg03920729",0.915114349609474,0.00269882713031102,"NECAP2	NECAP2	NECAP2","Body	Body	Body","S_Shore"
445,"cg24274053",0.755743087745536,0.0424896973497537,"","","N_Shore"
446,"cg01943843",0.825425442755386,0.0170584351463243,"NBPF1","TSS200","Island"
447,"cg08135460",0.766736282771065,0.0373390976342377,"NBPF1","TSS1500","S_Shore"
448,"cg16636944",0.788476902273617,0.0285439094668034,"MST1P2","TSS1500","Island"
449,"cg02063695",0.760307613420725,0.0403233873171534,"","","OpenSea"
450,"cg02769477",0.842916911584558,0.0128970419725521,"","","OpenSea"
451,"cg22364729",0.852162096832306,0.0110534195453601,"ESPNP","Body","Island"
452,"cg06094126",0.824987610234695,0.0171721995768589,"ESPNP","Body","N_Shore"
453,"cg13481192",0.951933409109197,0.000613109253024542,"","","OpenSea"
454,"cg24280512",0.790091659535061,0.0279775416982546,"","","Island"
455,"cg11334694",0.839602690901415,0.0135955863808513,"","","Island"
456,"cg27528541",0.838202338411386,0.0139310667243136,"","","S_Shore"
457,"cg14981532",0.813893121333645,0.0202416460241592,"","","Island"
458,"cg27227029",0.880855413342927,0.00633793896043267,"","","Island"
459,"cg01164671",0.956110272110187,0.000475257252701496,"","","Island"
460,"cg26541649",0.758451843988612,0.0411626590407233,"","","S_Shore"
461,"cg08281113",0.808470952932615,0.0218612632900835,"SDHB","TSS200","Island"
462,"cg00924685",0.879122301222164,0.00656731900753041,"","","N_Shore"
463,"cg17355685",0.76626192596868,0.0375658196012116,"","","OpenSea"
464,"cg23517572",0.772048211993348,0.0350988764752906,"","","OpenSea"
465,"cg21918969",0.746189225372988,0.0472455361645335,"RCC2	RCC2","Body	Body","OpenSea"
466,"cg00753142",0.870482049126248,0.00782750855589731,"","","OpenSea"
467,"cg23775773",0.850640520041386,0.0113536735098374,"","","OpenSea"
468,"cg21197922",0.929258926847312,0.00173713245145592,"","","OpenSea"
469,"cg16734490",0.962536607213075,0.000320350624796425,"","","OpenSea"
470,"cg10115348",0.827836862149778,0.0164306081909154,"ARHGEF10L","TSS1500","N_Shore"
471,"cg10123662",0.817644319329021,0.0191589488284523,"ARHGEF10L","TSS1500","N_Shore"
472,"cg08947790",0.889025651203824,0.00525944209264346,"ARHGEF10L","5'UTR","OpenSea"
473,"cg11624664",0.759159588901617,0.0408478643973408,"ARHGEF10L","5'UTR","OpenSea"
474,"cg11824121",0.884795931229807,0.00578239419316473,"ARHGEF10L","5'UTR","OpenSea"
475,"cg04788390",0.87104894941821,0.00772694007814338,"ARHGEF10L	ARHGEF10L","Body	Body","OpenSea"
476,"cg27304549",0.775754374997417,0.0336029907800742,"ARHGEF10L	ARHGEF10L","Body	Body","OpenSea"
477,"cg13381844",0.859466531096249,0.00967929730939864,"ARHGEF10L	ARHGEF10L","Body	Body","OpenSea"
478,"cg16080408",0.876408397418563,0.00693193730333667,"","","OpenSea"
479,"cg08180188",0.797262799413639,0.0254520905154098,"ACTL8","TSS200","OpenSea"
480,"cg06904900",0.868963859116185,0.00806515709536858,"ACTL8	ACTL8","1stExon	5'UTR","OpenSea"
481,"cg25610955",0.868033862409004,0.00822433153924437,"ACTL8","5'UTR","OpenSea"
482,"cg17961164",0.861481324738566,0.00931622738689831,"","","OpenSea"
483,"cg26232308",0.836172149477578,0.0144122476684456,"","","OpenSea"
484,"cg12737268",0.872811024987117,0.00745320367935362,"","","OpenSea"
485,"cg13861244",0.800790864198021,0.0243042795226588,"","","OpenSea"
486,"cg12914964",0.880695985670953,0.00635174674737275,"","","OpenSea"
487,"cg20945232",0.891972072143226,0.00489337951666593,"","","OpenSea"
488,"cg11534441",0.943095883825428,0.000959598398444068,"","","OpenSea"
489,"cg03149058",0.818475197607054,0.0189437215751981,"","","OpenSea"
490,"cg11232944",0.880229401044828,0.00641019819730181,"IGSF21","TSS1500","N_Shore"
491,"cg04128045",0.846186192262828,0.0122167838585341,"IGSF21","Body","Island"
492,"cg19585156",0.941091321957435,0.00105190383678526,"IGSF21","Body","N_Shore"
493,"cg09025393",0.877300497666064,0.00681534397647223,"IGSF21","Body","S_Shore"
494,"cg09852047",0.744392863354781,0.0482030890201675,"IGSF21","Body","OpenSea"
495,"cg04669853",0.84532280428748,0.0123906566901997,"IGSF21","Body","OpenSea"
496,"cg08491291",0.89301186273027,0.0047790191847137,"IGSF21","Body","OpenSea"
497,"cg01448470",0.810559612071323,0.0212140040721232,"IGSF21","Body","OpenSea"
498,"cg26230145",0.815894415159546,0.0196668832192481,"IGSF21","Body","OpenSea"
499,"cg24925701",0.864325740063254,0.00880848970913042,"IGSF21","Body","OpenSea"
500,"cg26053526",0.802119276474519,0.0238489456026177,"IGSF21","Body","OpenSea"
501,"cg08288110",0.804473436078157,0.0231054862658544,"IGSF21","Body","OpenSea"
502,"cg17943995",0.886553796953461,0.00556260247576058,"IGSF21","Body","OpenSea"
503,"cg09244338",0.875249103220271,0.00708872388772829,"IGSF21","Body","OpenSea"
504,"cg04868977",0.764721802758296,0.0382651437598423,"IGSF21","Body","OpenSea"
505,"cg26818821",0.935839626909259,0.00133056086645813,"IGSF21","Body","N_Shelf"
506,"cg01083050",0.810218093855553,0.0213287209505333,"IGSF21","Body","N_Shelf"
507,"cg07852266",0.879911704771978,0.00645449858297356,"","","OpenSea"
508,"cg16966729",0.93235903216601,0.00153417698721023,"","","OpenSea"
509,"cg01953068",0.746063589022354,0.0473102174043899,"","","OpenSea"
510,"cg25920064",0.838823882366892,0.0137816308082685,"KLHDC7A","TSS200","N_Shore"
511,"cg03733578",0.863028874534539,0.00903419271105022,"KLHDC7A","1stExon","Island"
512,"cg03772253",0.764792799091748,0.038239748048908,"","","OpenSea"
513,"cg18560776",0.854607655836703,0.0106088296805033,"","","OpenSea"
514,"cg15121773",0.865679386637313,0.00858596863762491,"","","OpenSea"
515,"cg22389438",0.853760271775074,0.0107647549684235,"","","OpenSea"
516,"cg20786524",0.864053137641554,0.00885506435486713,"","","N_Shelf"
517,"cg04126266",0.818090012907431,0.0190422165297801,"PAX7	PAX7	PAX7","Body	Body	Body","N_Shore"
518,"cg08436280",0.912576154359769,0.00289626713272646,"PAX7	PAX7	PAX7","Body	Body	Body","OpenSea"
519,"cg16933147",0.955129526149236,0.000502641606070488,"PAX7	PAX7	PAX7","Body	Body	Body","OpenSea"
520,"cg19267093",0.916788092538634,0.00255256841892139,"PAX7	PAX7	PAX7","Body	Body	Body","OpenSea"
521,"cg12407421",0.791319732494759,0.0275433438244593,"PAX7	PAX7	PAX7","Body	Body	Body","OpenSea"
522,"cg21215218",0.959952112504309,0.000374986323424241,"PAX7	PAX7	PAX7","Body	Body	Body","OpenSea"
523,"cg19284054",0.889018158325899,0.00525944209264346,"PAX7	PAX7	PAX7","Body	Body	Body","OpenSea"
524,"cg24875000",0.83840961173259,0.0138803305153239,"PAX7	PAX7	PAX7","Body	Body	Body","N_Shore"
525,"cg13369117",0.879240361103331,0.00655882556881467,"PAX7	PAX7	PAX7","Body	Body	Body","S_Shelf"
526,"cg03739172",0.865539998308462,0.00861113332661126,"PAX7	PAX7	PAX7","Body	Body	Body","S_Shelf"
527,"cg02456074",0.839016811403251,0.0137360053745295,"PAX7	PAX7	PAX7","Body	Body	Body","OpenSea"
528,"cg19891216",0.786120519910964,0.0294452997788664,"PAX7","Body","OpenSea"
529,"cg15821583",0.786874200741651,0.0291638792064851,"","","OpenSea"
530,"cg21368296",0.750265803060544,0.0451728517507257,"","","OpenSea"
531,"cg17017746",0.746379348050437,0.0471597940741397,"TAS1R2","Body","S_Shelf"
532,"cg09170051",0.813199382460162,0.0204402518466424,"ALDH4A1	ALDH4A1	ALDH4A1	ALDH4A1","1stExon	1stExon	5'UTR	5'UTR","Island"
533,"cg20431832",0.921979776504626,0.0021850667990072,"IFFO2","TSS1500","Island"
534,"cg14656657",0.804993962432689,0.0229490476300441,"","","S_Shelf"
535,"cg14181528",0.785142975691863,0.0298210775600401,"","","OpenSea"
536,"cg22333259",0.863894253697228,0.0088731205241673,"","","OpenSea"
537,"cg26547761",0.836611275689864,0.0143081989263772,"MRTO4	KIAA0090","Body	TSS1500","Island"
538,"cg05688084",0.877965599856051,0.00672026751595829,"MRTO4	KIAA0090","Body	TSS1500","S_Shore"
539,"cg07312601",0.830183804128895,0.0158137518083236,"MRTO4","Body","OpenSea"
540,"cg16675581",0.973115041189384,0.00011901722000167,"AKR7A2	PQLC2	PQLC2	PQLC2","Body	TSS1500	TSS1500	TSS1500","N_Shore"
541,"cg20481153",0.844915120150013,0.0124853779769806,"CAPZB	CAPZB	CAPZB	CAPZB	CAPZB	CAPZB	CAPZB","TSS1500	1stExon	1stExon	1stExon	5'UTR	5'UTR	5'UTR","Island"
542,"cg27561072",0.75847885298146,0.0411468437493469,"CAPZB","TSS1500","Island"
543,"cg14699309",0.764721034534102,0.0382651437598423,"NBL1	NBL1	NBL1	MINOS1-NBL1	MINOS1-NBL1	NBL1	NBL1	NBL1","TSS1500	TSS1500	1stExon	5'UTR	Body	5'UTR	Body	5'UTR","N_Shore"
544,"cg21057046",0.759198379652105,0.040834439072926,"NBL1	NBL1","TSS1500	Body","N_Shore"
545,"cg20141851",0.863245267053489,0.00898895484053045,"NBL1	NBL1	MINOS1-NBL1	MINOS1-NBL1	NBL1	NBL1	NBL1	NBL1","TSS1500	TSS200	5'UTR	Body	5'UTR	Body	5'UTR	5'UTR","Island"
546,"cg02956519",0.953217049212137,0.000570552792935161,"","","N_Shelf"
547,"cg04607131",0.76167493246086,0.0396720011970358,"HTR6","TSS1500","N_Shore"
548,"cg18243460",0.862312496461676,0.00916226716821135,"HTR6","Body","Island"
549,"cg12271781",0.828187181259701,0.0163395621172526,"TMCO4","5'UTR","Island"
550,"cg04864765",0.911381112067143,0.00299956016246688,"","","OpenSea"
551,"cg17988830",0.788633508859212,0.0284837356589158,"PLA2G2A	PLA2G2A	PLA2G2A	PLA2G2A","3'UTR	3'UTR	3'UTR	3'UTR","OpenSea"
552,"cg04363755",0.889601352965887,0.00520809533399838,"","","OpenSea"
553,"cg11788598",0.781361906745719,0.0313054911352096,"PLA2G2D","3'UTR","OpenSea"
554,"cg05350984",0.77978934051651,0.0319432365345267,"PLA2G2F","Body","OpenSea"
555,"cg20755493",0.845353345739364,0.0123875824648298,"","","OpenSea"
556,"cg24514391",0.75480209682851,0.042930957069717,"UBXN10","3'UTR","OpenSea"
557,"cg01908026",0.912271211074388,0.00291995255022482,"","","N_Shore"
558,"cg15123187",0.805222588927475,0.0228776567381274,"","","Island"
559,"cg20498456",0.803449930671054,0.023425674938267,"VWA5B1","TSS200","OpenSea"
560,"cg11077186",0.820832895626822,0.0183160371077816,"LINC01141","Body","OpenSea"
561,"cg03036649",0.828700572549441,0.0161951759213692,"LINC01141","Body","OpenSea"
562,"cg04415114",0.752986221195647,0.0438249179056949,"","","OpenSea"
563,"cg26141661",0.779287323849446,0.0321520024739443,"LINC01141","Body","OpenSea"
564,"cg21450384",0.825856266631815,0.0169417157198804,"","","OpenSea"
565,"cg10550982",0.856722499373809,0.0102212820353757,"","","OpenSea"
566,"cg06897478",0.761339995226843,0.0398208780007523,"","","OpenSea"
567,"cg02034779",0.761505274821807,0.0397458126667407,"CAMK2N1","3'UTR","N_Shore"
568,"cg27442581",0.782168830308582,0.0309762428239834,"","","OpenSea"
569,"cg26163223",0.767289368841208,0.0370990590833839,"MUL1","TSS200","Island"
570,"cg06965071",0.961323888349112,0.000342485944643624,"MUL1","TSS1500","S_Shore"
571,"cg23762655",0.83658525134542,0.0143119772760995,"CDA","TSS1500","OpenSea"
572,"cg27395190",0.744735243367777,0.04801494813371,"PINK1","TSS200","N_Shore"
573,"cg10583638",0.751937602883979,0.0443409174633003,"DDOST	DDOST","1stExon	5'UTR","Island"
574,"cg24876897",0.770000939931728,0.035942305762201,"DDOST","TSS1500","S_Shore"
575,"cg11463444",0.82010719953053,0.0185136344165026,"KIF17	KIF17	KIF17","Body	Body	Body","OpenSea"
576,"cg05129477",0.810631416339699,0.0211952930738535,"KIF17	KIF17","TSS1500	TSS1500","S_Shore"
577,"cg15835657",0.831069966077382,0.0156074942906135,"SH2D5	SH2D5","5'UTR	5'UTR","Island"
578,"cg04902671",0.785122855847379,0.0298312443006012,"SH2D5	SH2D5","5'UTR	5'UTR","Island"
579,"cg21695487",0.786069428249889,0.0294666937475422,"HP1BP3","5'UTR","Island"
580,"cg16718920",0.924530954514893,0.00204849270157039,"HP1BP3","TSS1500","Island"
581,"cg07384903",0.804618956374538,0.0230585342682557,"EIF4G3","TSS1500","Island"
582,"cg15181108",0.751738528217612,0.0444421865309992,"","","OpenSea"
583,"cg25937938",0.867041240938581,0.00836046687173035,"ECE1	ECE1	ECE1","TSS200	1stExon	Body","Island"
584,"cg15462862",0.833630193613464,0.0150078721897526,"ECE1","Body","N_Shore"
585,"cg12900314",0.823722989782959,0.0175210428568473,"","","Island"
586,"cg22190291",0.934149417281411,0.00143170391549882,"NBPF3	NBPF3","1stExon	5'UTR","Island"
587,"cg01037895",0.904727771913102,0.00356511055410446,"ALPL	ALPL","5'UTR	TSS200","OpenSea"
588,"cg08727996",0.869758962505151,0.00793516183641711,"ALPL	ALPL","5'UTR	5'UTR","OpenSea"
589,"cg11531272",0.885718742217706,0.00566912164436923,"RAP1GAP	RAP1GAP	RAP1GAP","Body	Body	Body","OpenSea"
590,"cg24117274",0.830531874460933,0.0157409456941965,"RAP1GAP	RAP1GAP	RAP1GAP","Body	Body	Body","N_Shelf"
591,"cg18150885",0.745838662984447,0.0474319829075723,"RAP1GAP	RAP1GAP	RAP1GAP","5'UTR	TSS1500	5'UTR","Island"
592,"cg13723490",0.843894457696967,0.0126891510066745,"RAP1GAP	RAP1GAP	RAP1GAP","TSS1500	5'UTR	5'UTR","S_Shore"
593,"cg14212983",0.75358972495567,0.0435196464902529,"RAP1GAP	RAP1GAP","5'UTR	5'UTR","Island"
594,"cg07590482",0.792757340165697,0.0270397032784421,"USP48	USP48","Body	Body","Island"
595,"cg15605855",0.838224299797118,0.0139254857165508,"USP48	USP48","TSS200	TSS200","Island"
596,"cg17456100",0.847389146279249,0.011983253752123,"LDLRAD2","Body","N_Shore"
597,"cg13063658",0.757998555128568,0.0413808344304002,"HSPG2","Body","Island"
598,"cg14153041",0.815060320810096,0.0198971578030245,"HSPG2	HSPG2","Body	Body","OpenSea"
599,"cg03902951",0.882506104679551,0.00610102482528498,"HSPG2","TSS200","OpenSea"
600,"cg06835821",0.910740184835062,0.0030492236813124,"","","OpenSea"
601,"cg23979451",0.780038985224122,0.0318336943313919,"CDC42	CDC42	CDC42","5'UTR	5'UTR	5'UTR","Island"
602,"cg11572548",0.825333847377396,0.017074802061065,"CDC42	CDC42	CDC42","5'UTR	5'UTR	5'UTR","OpenSea"
603,"cg13109135",0.756722357758881,0.0419869021377579,"WNT4","Body","S_Shelf"
604,"cg25011003",0.891024512833994,0.0050214668881796,"WNT4","TSS1500","S_Shore"
605,"cg16885277",0.927737869159068,0.00183183133673747,"","","OpenSea"
606,"cg14764745",0.774512095161373,0.0341195291728179,"","","OpenSea"
607,"cg14653766",0.8474700180309,0.0119691366860416,"","","OpenSea"
608,"cg12498675",0.869659257142692,0.00795054833792876,"","","OpenSea"
609,"cg13014204",0.750651700078206,0.0449746447828946,"","","OpenSea"
610,"cg13048466",0.763762891867181,0.0387160533876941,"","","OpenSea"
611,"cg18199866",0.769231799894376,0.036259435575585,"","","S_Shelf"
612,"cg14577902",0.806648549628446,0.0224103761000375,"","","OpenSea"
613,"cg20829955",0.834761362959283,0.0147412596210204,"","","OpenSea"
614,"cg08494377",0.76451304494372,0.0383595411653697,"","","OpenSea"
615,"cg06124876",0.858964411243178,0.00978196179131669,"","","OpenSea"
616,"cg02847589",0.794525464480712,0.0263905547514357,"ZBTB40	ZBTB40	ZBTB40	ZBTB40","1stExon	5'UTR	5'UTR	1stExon","Island"
617,"cg26444471",0.830485389799645,0.0157449849327786,"EPHA8	EPHA8","TSS1500	TSS1500","N_Shore"
618,"cg11801107",0.765889319272872,0.0377348273981235,"EPHA8	EPHA8","TSS1500	TSS1500","Island"
619,"cg15597364",0.828984386732024,0.0161265901257055,"EPHA8","Body","Island"
620,"cg09940915",0.817272140555946,0.0192689133384021,"EPHA8","Body","N_Shore"
621,"cg00177127",0.845156084223283,0.0124264788085189,"EPHA8","Body","Island"
622,"cg19697359",0.794512116485308,0.0263954418444823,"EPHA8","Body","Island"
623,"cg01695591",0.766342459024455,0.0375300060488985,"","","OpenSea"
624,"cg25672398",0.854920774724624,0.0105424440828179,"","","OpenSea"
625,"cg24183984",0.872167403317165,0.00755256340546384,"","","OpenSea"
626,"cg17465569",0.828869952141782,0.0161565465507433,"C1QA","5'UTR","OpenSea"
627,"cg11393848",0.79607090532634,0.0258640907756649,"C1QC	C1QC","TSS1500	TSS1500","OpenSea"
628,"cg17104151",0.787006889518684,0.0291092225924278,"C1QC	C1QC	C1QC	C1QC","1stExon	5'UTR	5'UTR	1stExon","N_Shelf"
629,"cg20915760",0.908466340725055,0.00323491715590675,"","","OpenSea"
630,"cg11248999",0.747132595520378,0.0467578108508143,"EPHB2	EPHB2","Body	Body","OpenSea"
631,"cg17073171",0.797972963264063,0.0252491419167373,"EPHB2	EPHB2	EPHB2	EPHB2","3'UTR	3'UTR	3'UTR	3'UTR","OpenSea"
632,"cg25402524",0.769770997808933,0.0360456657910622,"EPHB2	EPHB2	EPHB2	EPHB2","3'UTR	3'UTR	3'UTR	3'UTR","OpenSea"
633,"cg02996608",0.786365880641133,0.029346755554265,"","","OpenSea"
634,"cg11070863",0.869716469938624,0.00794510091797882,"","","Island"
635,"cg00172812",0.90005640732858,0.00400210075654709,"","","Island"
636,"cg24354335",0.811307477415368,0.0209921724332654,"LACTBL1","1stExon","OpenSea"
637,"cg20704162",0.780934598720217,0.031466241296148,"LACTBL1","1stExon","OpenSea"
638,"cg26628511",0.76279299713268,0.0391708106057723,"KDM1A	KDM1A","TSS200	TSS200","Island"
639,"cg26491092",0.914992511188359,0.00270782022400321,"","","OpenSea"
640,"cg05867565",0.895137434066565,0.00451374142140785,"","","N_Shore"
641,"cg19743168",0.849303942013223,0.0116239973019653,"","","S_Shore"
642,"cg07085324",0.84982258366007,0.0115226147554887,"ZNF436	ZNF436	ZNF436-AS1	ZNF436-AS1","5'UTR	TSS1500	Body	TSS200","Island"
643,"cg24818486",0.811167208910486,0.0210463464335676,"ZNF436-AS1	ZNF436-AS1	ZNF436","Body	Body	TSS1500","S_Shore"
644,"cg24580199",0.78052706849828,0.0316256135616558,"ASAP3	ASAP3","Body	Body","N_Shore"
645,"cg10440483",0.828953100892531,0.0161369009174416,"ASAP3	ASAP3","Body	Body","Island"
646,"cg23574449",0.784224971889147,0.0301869475601166,"E2F2","1stExon","Island"
647,"cg13398782",0.741500400904728,0.0497374931156198,"E2F2	E2F2","5'UTR	1stExon","Island"
648,"cg21202847",0.741145921746687,0.0499345425557519,"E2F2","TSS1500","Island"
649,"cg14280658",0.757376322514074,0.0416931141742218,"","","Island"
650,"cg18027654",0.859935425269583,0.00959701510067894,"","","N_Shore"
651,"cg14759787",0.897554290457626,0.00426618567619714,"","","OpenSea"
652,"cg22440668",0.800409261792871,0.02442601308465,"TCEB3","TSS1500","N_Shore"
653,"cg01156354",0.846109014944955,0.0122306495631687,"TCEB3","Body","Island"
654,"cg10961323",0.741989772983439,0.0494837317983316,"GALE	GALE","TSS1500	TSS1500","S_Shore"
655,"cg07212963",0.813671508701563,0.0203055983756001,"HMGCL	HMGCL","1stExon	1stExon","OpenSea"
656,"cg15692032",0.974167946795829,0.000105654749424816,"FUCA1","TSS1500","S_Shore"
657,"cg21528040",0.915124749337032,0.0026981384776362,"FUCA1","TSS1500","S_Shore"
658,"cg17755208",0.765104586344371,0.038095040832277,"PNRC2","TSS1500","Island"
659,"cg19414071",0.790418076683479,0.0278723187576389,"PNRC2","TSS200","Island"
660,"cg15604008",0.755799708289986,0.0424569624832779,"SRSF10	SRSF10	SRSF10	SRSF10	SRSF10	SRSF10	SRSF10	SRSF10	SRSF10","TSS200	TSS200	TSS200	TSS200	TSS200	TSS200	TSS200	TSS200	TSS200","Island"
661,"cg15155631",0.83216760005821,0.0153388083675634,"MYOM3","Body","OpenSea"
662,"cg06886736",0.777487621866158,0.0328635210217284,"IL28RA	IL28RA	IL28RA","Body	Body	Body","Island"
663,"cg19588697",0.880841665294013,0.00633793896043267,"","","S_Shore"
664,"cg15160686",0.764743577867963,0.0382621995051265,"","","OpenSea"
665,"cg01231985",0.787514121056077,0.0289430014629211,"GRHL3	GRHL3	GRHL3	GRHL3","TSS1500	5'UTR	Body	Body","Island"
666,"cg22238850",0.891372815740819,0.00497667213283502,"GRHL3	GRHL3	GRHL3	GRHL3","Body	Body	Body	Body","OpenSea"
667,"cg05589027",0.811692823935457,0.0208869652488105,"STPG1	STPG1	STPG1	NIPAL3	STPG1","TSS1500	TSS1500	TSS1500	TSS1500	TSS200","N_Shore"
668,"cg18323236",0.818476450166271,0.0189437215751981,"NIPAL3","5'UTR","Island"
669,"cg11087036",0.81619144949246,0.0195770854995597,"","","OpenSea"
670,"cg10406653",0.877455859094619,0.00679601724015598,"RCAN3AS	RCAN3AS	RCAN3AS	RCAN3	RCAN3	RCAN3	RCAN3	RCAN3	RCAN3","TSS1500	TSS1500	TSS1500	TSS200	TSS200	TSS200	TSS200	5'UTR	5'UTR","Island"
671,"cg19662689",0.848121521791153,0.0118369569916017,"RCAN3AS	RCAN3AS	RCAN3AS	RCAN3	RCAN3	RCAN3	RCAN3	RCAN3	RCAN3","TSS1500	TSS1500	TSS1500	TSS200	TSS200	TSS200	TSS200	5'UTR	5'UTR","Island"
672,"cg16905527",0.78649905287885,0.0293036660627635,"RCAN3","5'UTR","Island"
673,"cg25806492",0.772027187056637,0.0351057364713136,"SRRM1","Body","Island"
674,"cg26155475",0.762260612889222,0.0394254060750501,"CLIC4","Body","Island"
675,"cg24019564",0.857263943670584,0.0101140118006366,"RUNX3	RUNX3","TSS1500	Body","Island"
676,"cg18087266",0.820222913111369,0.018479833440657,"RUNX3	RUNX3","TSS1500	Body","Island"
677,"cg11828509",0.866202837129223,0.00850103419849849,"FAM54B	FAM54B	FAM54B	FAM54B","TSS200	TSS200	TSS1500	TSS1500","Island"
678,"cg11383397",0.831819611233406,0.0154223772109225,"C1orf135","TSS1500","Island"
679,"cg19400000",0.814862597289629,0.0199518325063673,"STMN1	STMN1	STMN1	STMN1","5'UTR	TSS200	5'UTR	5'UTR","Island"
680,"cg18143792",0.757514092744946,0.0416212094154045,"","","S_Shore"
681,"cg19938567",0.825719759272241,0.0169838554333699,"EXTL1","Body","N_Shore"
682,"cg10501085",0.752642232693124,0.0440022295127269,"SLC30A2	SLC30A2","TSS1500	TSS1500","Island"
683,"cg03987192",0.744023675040838,0.0483842585580295,"SLC30A2	SLC30A2","TSS1500	TSS1500","S_Shore"
684,"cg22388161",0.77816105255726,0.0325949836463545,"PDIK1L	PDIK1L	PDIK1L","TSS200	TSS1500	TSS1500","Island"
685,"cg27586682",0.780712432582668,0.0315525074683448,"PDIK1L	PDIK1L	PDIK1L","TSS200	TSS1500	TSS1500","Island"
686,"cg09889626",0.883843898549384,0.00590957241613786,"PDIK1L	PDIK1L	PDIK1L","5'UTR	TSS200	TSS200","Island"
687,"cg02957197",0.906712988846498,0.00338955887003432,"PDIK1L	PDIK1L	PDIK1L","3'UTR	Body	Body","OpenSea"
688,"cg00017970",0.768285260731429,0.0366783178026812,"GRRP1","5'UTR","N_Shore"
689,"cg24519413",0.937413179567467,0.00124908511421918,"","","Island"
690,"cg17330765",0.842222153027804,0.0130494840017045,"CNKSR1	CNKSR1","TSS1500	TSS1500","OpenSea"
691,"cg00300879",0.939689598582128,0.00111792777535732,"CNKSR1	CNKSR1","TSS200	TSS200","OpenSea"
692,"cg09890400",0.980277756528555,4.28510998378604e-05,"CNKSR1	CNKSR1","TSS200	TSS200","OpenSea"
693,"cg26412358",0.978149135452139,5.92424425957523e-05,"CNKSR1	CNKSR1","TSS200	TSS200","OpenSea"
694,"cg00147160",0.893810969865872,0.004673821921351,"CNKSR1	CNKSR1	CNKSR1","Body	5'UTR	1stExon","OpenSea"
695,"cg15622158",0.869846710792019,0.0079257885801472,"CNKSR1	CNKSR1	CNKSR1","Body	5'UTR	1stExon","OpenSea"
696,"cg01768342",0.885234538676146,0.00572995583164899,"CATSPER4","TSS200","OpenSea"
697,"cg09112636",0.93509964952985,0.00137415588797561,"LOC101928303","TSS1500","N_Shore"
698,"cg10402321",0.82958596783227,0.015965064112503,"UBXN11	UBXN11	UBXN11","Body	Body	Body","OpenSea"
699,"cg01200442",0.802774456023465,0.023630567155654,"","","N_Shore"
700,"cg05770238",0.869004629478577,0.00805858879055039,"","","Island"
701,"cg22029297",0.822541275482032,0.0178709408613475,"LIN28","TSS1500","N_Shore"
702,"cg14011486",0.94155696917012,0.00102826055641354,"LIN28","TSS200","Island"
703,"cg18634211",0.875956893407546,0.00699963008813465,"LIN28","TSS200","Island"
704,"cg06577005",0.917273372470947,0.00251620724121847,"DHDDS	DHDDS","TSS1500	TSS1500","N_Shore"
705,"cg21907877",0.877874985725071,0.00673528797483045,"DHDDS	DHDDS","TSS1500	TSS1500","Island"
706,"cg18912783",0.866126708731323,0.00851018695901246,"RPS6KA1	RPS6KA1","5'UTR	1stExon","Island"
707,"cg18729742",0.881098005107622,0.0063004928682107,"RPS6KA1	RPS6KA1	RPS6KA1	RPS6KA1","ExonBnd	ExonBnd	Body	Body","OpenSea"
708,"cg17456097",0.747963663279315,0.046366064870017,"RPS6KA1	RPS6KA1","3'UTR	3'UTR","OpenSea"
709,"cg00371107",0.76682463814305,0.0372970332400113,"ARID1A	ARID1A","1stExon	1stExon","Island"
710,"cg08231251",0.81407447579033,0.0201849072030439,"PIGV","TSS200","Island"
711,"cg17739026",0.82083822133743,0.0183146777377991,"PIGV","TSS200","Island"
712,"cg08496728",0.987393560098601,9.99063587861606e-06,"ZDHHC18","Body","OpenSea"
713,"cg11348165",0.873989898299129,0.00726211683849078,"SFN","TSS1500","N_Shore"
714,"cg05549769",0.91428778112672,0.00275487192747613,"GPN2","Body","N_Shore"
715,"cg11335495",0.820975858052733,0.0182785774512825,"GPN2","TSS200","Island"
716,"cg12798061",0.905026240264628,0.00354526451055987,"GPATCH3","Body","N_Shore"
717,"cg07956264",0.807072598214298,0.0222882813402714,"GPATCH3","1stExon","Island"
718,"cg25614889",0.839681744948238,0.0135830884921718,"NUDC","TSS1500","N_Shore"
719,"cg25027091",0.824623353737086,0.0172920745360649,"NUDC","TSS200","Island"
720,"cg24529230",0.870759374298234,0.0077718258222366,"NUDC","Body","Island"
721,"cg23463742",0.803128545850115,0.0235154979801639,"C1orf172","TSS200","Island"
722,"cg19125999",0.889557431139188,0.00521116924632125,"C1orf172","TSS1500","S_Shore"
723,"cg17860800",0.903581693151349,0.00367214659804163,"C1orf172","TSS1500","S_Shore"
724,"cg05341567",0.743520907389514,0.0486502445342867,"TRNP1","1stExon","Island"
725,"cg20486246",0.801804040992781,0.0239592518028388,"FAM46B","Body","N_Shore"
726,"cg16352283",0.754477504854087,0.0430993309982842,"FAM46B","1stExon","Island"
727,"cg24120943",0.942623416374341,0.000979010388799154,"","","OpenSea"
728,"cg13230208",0.908516715144141,0.0032328224308479,"","","N_Shelf"
729,"cg27602554",0.848845027446062,0.0117140673059829,"WDTC1	WDTC1","TSS200	TSS200","Island"
730,"cg27385053",0.769302797455417,0.0362357683593146,"WDTC1	WDTC1","TSS200	TSS200","Island"
731,"cg13392150",0.907019216334796,0.00336123971267447,"TMEM222","TSS200","Island"
732,"cg01165781",0.856157074708584,0.0103147176383895,"SYTL1	SYTL1","Body	Body","Island"
733,"cg01681396",0.899842792875611,0.00402113345762412,"SYTL1	SYTL1	SYTL1	SYTL1","ExonBnd	ExonBnd	Body	Body","Island"
734,"cg23989110",0.77612713989001,0.0334422790535055,"MAP3K6","Body","N_Shore"
735,"cg11592082",0.781879953392443,0.031096840508143,"MAP3K6","Body","Island"
736,"cg09230763",0.829519510220774,0.0159817508384102,"MAP3K6","Body","Island"
737,"cg12073495",0.756519693762359,0.0420662964559625,"AHDC1","5'UTR","Island"
738,"cg19741500",0.751550258113562,0.0445395087926921,"AHDC1","TSS1500","Island"
739,"cg11697038",0.806344742066395,0.0225195337165675,"AHDC1","TSS1500","S_Shore"
740,"cg17164905",0.795321274167374,0.0261126630250821,"AHDC1","TSS1500","S_Shore"
741,"cg02277710",0.879317601696141,0.00654707346400483,"AHDC1","TSS1500","S_Shore"
742,"cg20227766",0.982398550153051,3.02392872550112e-05,"IFI6	IFI6	IFI6	IFI6	IFI6	IFI6","1stExon	5'UTR	5'UTR	1stExon	1stExon	5'UTR","S_Shelf"
743,"cg24193598",0.81898444059469,0.0188079558106457,"PPP1R8	PPP1R8	PPP1R8","TSS200	TSS200	TSS200","N_Shore"
744,"cg10040091",0.800880145043503,0.0242812343829718,"","","OpenSea"
745,"cg15097019",0.742453346748069,0.0492332932680085,"RPA2	RPA2","1stExon	5'UTR","Island"
746,"cg01789150",0.843943713072636,0.0126844189668878,"RPA2","TSS1500","Island"
747,"cg00292669",0.905469614612024,0.0035040956907132,"RPA2","TSS1500","S_Shore"
748,"cg24458833",0.81709009610235,0.019319087664594,"XKR8","TSS1500","Island"
749,"cg14378564",0.946631696437587,0.00080497322502454,"","","S_Shelf"
750,"cg16577607",0.790350737831274,0.0278937999427662,"SESN2","TSS200","Island"
751,"cg13577188",0.839984570723961,0.0135184413670478,"MED18	MED18","5'UTR	5'UTR","S_Shore"
752,"cg21062556",0.807156478433424,0.0222686735796021,"RCC1	SNHG3	SNHG3	RCC1	RCC1","TSS1500	TSS1500	TSS1500	TSS1500	TSS1500","OpenSea"
753,"cg08513617",0.86328897020764,0.00898299911931536,"SNORA73B	SNHG3	SNHG3	RCC1	RCC1	RCC1","TSS1500	Body	Body	5'UTR	Body	Body","OpenSea"
754,"cg06219592",0.804999180716431,0.0229482732379009,"SNHG3-RCC1	SNHG3-RCC1	SNHG3-RCC1	RCC1	RCC1	RCC1","Body	Body	5'UTR	5'UTR	5'UTR	5'UTR","Island"
755,"cg15064598",0.776900718459468,0.0331253716499099,"TRNAU1AP	TRNAU1AP	TRNAU1AP","Body	5'UTR	1stExon","Island"
756,"cg17459893",0.77827288126081,0.0325557953640758,"SNHG12	SNORA16A","TSS200	TSS1500","Island"
757,"cg16983807",0.821333393008836,0.0181918107388117,"","","OpenSea"
758,"cg11336539",0.891439278180254,0.00496534075763571,"GMEB1	GMEB1","TSS1500	TSS1500","OpenSea"
759,"cg03731740",0.746223450083702,0.0472228146503146,"YTHDF2","TSS1500","N_Shore"
760,"cg25273602",0.784188490722508,0.0302006898075552,"YTHDF2","TSS1500","N_Shore"
761,"cg20003692",0.799310828874704,0.0247913192625014,"OPRD1","1stExon","Island"
762,"cg03987199",0.888779782841436,0.00529669225351865,"OPRD1","Body","Island"
763,"cg11572924",0.79428475077557,0.0264711817618639,"","","OpenSea"
764,"cg18350024",0.816777752685043,0.0194025848003412,"","","OpenSea"
765,"cg10703813",0.859449924835178,0.00968111234728803,"EPB41	EPB41	EPB41	EPB41	EPB41","5'UTR	5'UTR	5'UTR	5'UTR	5'UTR","Island"
766,"cg16563454",0.802789112237878,0.0236245298412612,"EPB41	EPB41	EPB41	EPB41	EPB41","5'UTR	5'UTR	5'UTR	5'UTR	5'UTR","N_Shelf"
767,"cg14432650",0.759298521243169,0.0407992086241796,"SRSF4	SRSF4","1stExon	5'UTR","Island"
768,"cg16883141",0.881178026182509,0.00628902045404045,"SFRS4","TSS1500","S_Shore"
769,"cg23251582",0.897627383840422,0.00425945119057962,"MECR	MECR","Body	Body","OpenSea"
770,"cg12222459",0.83442837518604,0.014810344087536,"MECR	MECR","Body	5'UTR","Island"
771,"cg13399697",0.790198460354079,0.0279346524507885,"PTPRU	PTPRU	PTPRU	PTPRU","Body	Body	Body	Body","Island"
772,"cg25319826",0.917323476834449,0.0025144430486502,"PTPRU	PTPRU	PTPRU","Body	Body	Body","Island"
773,"cg17236519",0.743418838515484,0.0487041000740415,"PTPRU	PTPRU	PTPRU	PTPRU","Body	Body	Body	Body","S_Shore"
774,"cg05039004",0.746035797725487,0.0473258323082921,"PTPRU	PTPRU	PTPRU","Body	Body	Body","Island"
775,"cg03894975",0.803282932940553,0.023475316428762,"PTPRU	PTPRU	PTPRU","Body	Body	Body","Island"
776,"cg21929771",0.901505896669823,0.0038788005076656,"PTPRU	PTPRU	PTPRU","Body	Body	Body","Island"
777,"cg00160667",0.904134533172752,0.00362569361120651,"PTPRU	PTPRU	PTPRU","Body	Body	Body","Island"
778,"cg27010104",0.741912743028076,0.0495263339366969,"LOC101928460","Body","OpenSea"
779,"cg22709487",0.923115382569698,0.0021325029346733,"LOC101928460","TSS1500","OpenSea"
780,"cg18321085",0.779050541984057,0.0322485690284824,"","","OpenSea"
781,"cg04837959",0.823457761955712,0.0176024497441315,"","","OpenSea"
782,"cg12838765",0.81227097763141,0.0207113672054166,"","","OpenSea"
783,"cg12326689",0.824405479364312,0.0173359996941385,"","","OpenSea"
784,"cg16726026",0.906692567364224,0.00339040628805095,"","","OpenSea"
785,"cg04993898",0.759589619710364,0.0406629563426522,"","","OpenSea"
786,"cg04987284",0.826665835414153,0.0167419340505016,"","","OpenSea"
787,"cg03254146",0.788062770767795,0.0287174372685576,"","","OpenSea"
788,"cg27302994",0.759961071817617,0.040492954468149,"","","OpenSea"
789,"cg21054550",0.828750080446232,0.016184479056437,"","","OpenSea"
790,"cg26802564",0.796697700093281,0.025645133875748,"","","OpenSea"
791,"cg06422558",0.900223540526038,0.0039858585595345,"","","OpenSea"
792,"cg14261542",0.80078964717215,0.0243042795226588,"","","OpenSea"
793,"cg00599702",0.840394734444713,0.0134326095588944,"","","OpenSea"
794,"cg16692501",0.895314343991926,0.00449513476283552,"","","OpenSea"
795,"cg09298854",0.914586414755788,0.00273243505823385,"","","OpenSea"
796,"cg07827649",0.89266767725984,0.00481035115847134,"","","OpenSea"
797,"cg11529056",0.865802628653554,0.00856272184227115,"","","OpenSea"
798,"cg19981156",0.890888010339402,0.00503467813312698,"","","OpenSea"
799,"cg21517016",0.761445299401556,0.0397795078707279,"","","OpenSea"
800,"cg15885505",0.761335456674147,0.0398228418405761,"","","OpenSea"
801,"cg12654790",0.75407544330924,0.0433012414837549,"LAPTM5","TSS1500","OpenSea"
802,"cg16831933",0.800742799707325,0.0243224262481886,"","","OpenSea"
803,"cg09685705",0.821463778626366,0.0181506612470929,"","","OpenSea"
804,"cg00560747",0.782730174184775,0.0307795893903345,"","","N_Shore"
805,"cg05059891",0.865664908537373,0.00858935965296268,"","","OpenSea"
806,"cg25616701",0.90380687016229,0.00365586359205469,"","","OpenSea"
807,"cg21482039",0.872625429737046,0.00748311573282575,"","","OpenSea"
808,"cg23844904",0.817544875236792,0.0191850458307341,"","","OpenSea"
809,"cg10039041",0.855699702583345,0.0103941134010328,"SDC3","Body","OpenSea"
810,"cg11950141",0.843762254949996,0.0127244057149557,"SDC3","Body","OpenSea"
811,"cg11447118",0.83632021068013,0.014381190765732,"SDC3","Body","OpenSea"
812,"cg16885692",0.829946621159165,0.0158660036859685,"SDC3","Body","OpenSea"
813,"cg05374982",0.766257259192229,0.0375663294017839,"SDC3","Body","OpenSea"
814,"cg12666107",0.803594707794289,0.0233683087173676,"SDC3","TSS1500","Island"
815,"cg11958060",0.781263485112782,0.0313327021044696,"NKAIN1","3'UTR","N_Shore"
816,"cg23732779",0.922009103930272,0.0021850667990072,"NKAIN1","1stExon","OpenSea"
817,"cg14159466",0.756224848642029,0.0422386445915427,"NKAIN1","Body","OpenSea"
818,"cg20858149",0.799139929512791,0.0248636427262411,"NKAIN1","TSS200","S_Shore"
819,"cg20249402",0.74528637339211,0.047712655325448,"NKAIN1","TSS1500","S_Shore"
820,"cg21417843",0.76673597282066,0.0373390976342377,"ZCCHC17	SNRNP40	SNRNP40","TSS1500	1stExon	5'UTR","Island"
821,"cg12418357",0.787683154752283,0.0288663592495255,"ZCCHC17	SNRNP40","5'UTR	TSS1500","S_Shore"
822,"cg19678447",0.84875920525542,0.0117296097576555,"","","OpenSea"
823,"cg00525833",0.813679490572004,0.0203039722030599,"LOC284551","TSS1500","OpenSea"
824,"cg17945560",0.910425067824066,0.00307677300814496,"TINAGL1","3'UTR","Island"
825,"cg24488229",0.883591342624731,0.00594955692863478,"COL16A1","Body","OpenSea"
826,"cg24975979",0.799455675281018,0.0247443017759301,"ADGRB2	ADGRB2","Body	Body","S_Shelf"
827,"cg21822140",0.797204150862,0.0254699173278528,"BAI2","Body","Island"
828,"cg24897992",0.762697258390535,0.0392103634653913,"ADGRB2	ADGRB2	ADGRB2	ADGRB2","1stExon	1stExon	5'UTR	5'UTR","Island"
829,"cg24800035",0.828765590122204,0.016179367816184,"ADGRB2	ADGRB2","TSS1500	TSS1500","Island"
830,"cg19815753",0.763229344021247,0.0389639103459828,"","","OpenSea"
831,"cg13100060",0.820477159011235,0.0184203881240472,"","","S_Shore"
832,"cg11833275",0.761902011746255,0.0395750170277413,"KHDRBS1","1stExon","Island"
833,"cg09662747",0.771272953370522,0.0354177211363868,"TMEM39B","TSS200","Island"
834,"cg19120342",0.773641008659344,0.0344731571501513,"TXLNA","TSS1500","N_Shore"
835,"cg20457193",0.799052213884964,0.0248985878266618,"TXLNA","TSS200","Island"
836,"cg07268239",0.851602424055065,0.0111737246022678,"CCDC28B	CCDC28B","TSS200	TSS200","N_Shore"
837,"cg16512755",0.857016841911355,0.0101695109552508,"IQCC	CCDC28B	IQCC","TSS1500	3'UTR	TSS1500","Island"
838,"cg06087962",0.854929480826306,0.0105415720044851,"IQCC	IQCC","TSS200	TSS200","Island"
839,"cg03399199",0.890448897442964,0.00509073989926134,"IQCC	IQCC","Body	Body","Island"
840,"cg00965643",0.799212730544962,0.0248321481176801,"DCDC2B","1stExon","S_Shelf"
841,"cg14992253",0.791932288215969,0.0273270653366377,"EIF3I	C1orf91","TSS1500	Body","Island"
842,"cg08129048",0.805845514142774,0.0226763081214044,"EIF3I	C1orf91","TSS1500	Body","Island"
843,"cg26115470",0.89099669638688,0.00502356515074078,"HDAC1","Body","Island"
844,"cg08930590",0.826577505816653,0.0167646810705711,"HDAC1","Body","Island"
845,"cg07092593",0.777801142502447,0.0327384396237763,"MARCKSL1	MARCKSL1","5'UTR	1stExon","Island"
846,"cg18150847",0.789565725459346,0.0281798167535355,"MARCKSL1	MARCKSL1","TSS200	TSS200","Island"
847,"cg06043343",0.75177226427757,0.0444226772039884,"BSDC1	BSDC1	BSDC1	BSDC1	BSDC1	BSDC1","TSS200	TSS200	TSS200	TSS200	TSS200	TSS200","Island"
848,"cg17339202",0.875447320749592,0.00706394266714312,"SYNC	SYNC","Body	Body","OpenSea"
849,"cg25870263",0.825727412156666,0.0169831112584698,"FNDC5","5'UTR","OpenSea"
850,"cg25364822",0.967498390785031,0.000211029659865969,"FNDC5","TSS1500","OpenSea"
851,"cg09510416",0.758757933053164,0.0410214911973651,"","","N_Shelf"
852,"cg24770924",0.780039029666404,0.0318336943313919,"","","N_Shore"
853,"cg22354583",0.931663894235544,0.00157507288572547,"HPCA","Body","Island"
854,"cg09558224",0.819309502243559,0.0187279963234541,"RNF19B	RNF19B","TSS200	TSS200","Island"
855,"cg16024834",0.883561501973972,0.00595493590594856,"TRIM62","1stExon","Island"
856,"cg15575967",0.785731517954563,0.0295955009471167,"TRIM62","TSS1500","S_Shore"
857,"cg20156985",0.758558868000204,0.0411124883565253,"","","OpenSea"
858,"cg00069002",0.756276867642491,0.0422082823464228,"","","Island"
859,"cg03651583",0.814039960909513,0.020196012240649,"PHC2	PHC2","TSS200	Body","Island"
860,"cg06182923",0.858019957951748,0.00995268619579033,"CSMD2","Body","OpenSea"
861,"cg03325403",0.873734241661934,0.00729549488817922,"CSMD2","Body","S_Shore"
862,"cg10863702",0.747437801537571,0.0466190814090646,"CSMD2	CSMD2","Body	Body","S_Shore"
863,"cg26898039",0.845981652422755,0.012260061064464,"CSMD2","Body","S_Shelf"
864,"cg05224021",0.837316687579358,0.0141430443089998,"CSMD2	CSMD2","Body	Body","OpenSea"
865,"cg00305071",0.795191591283206,0.0261557522709238,"CSMD2","Body","OpenSea"
866,"cg10953723",0.825569700525199,0.0170210672912201,"CSMD2","Body","OpenSea"
867,"cg11524446",0.744209393133435,0.0482862942855743,"C1orf94	C1orf94","5'UTR	TSS1500","N_Shore"
868,"cg13329248",0.742601862127237,0.0491426832711305,"C1orf94	C1orf94	C1orf94","5'UTR	1stExon	5'UTR","Island"
869,"cg24629356",0.923488633407201,0.00211143174763596,"","","OpenSea"
870,"cg20451067",0.961264343988361,0.000342485944643624,"","","OpenSea"
871,"cg14036033",0.782758099897557,0.0307678759114125,"","","OpenSea"
872,"cg17804627",0.875331583000499,0.00708140000932836,"C1orf212	C1orf212	C1orf212","TSS1500	TSS200	TSS200","Island"
873,"cg03888579",0.850979047910352,0.0113000594229861,"DLGAP3","Body","Island"
874,"cg11951427",0.801879438060061,0.0239338370165117,"DLGAP3","Body","S_Shore"
875,"cg12901910",0.873908930665674,0.0072720940900807,"","","Island"
876,"cg09834465",0.873100457716628,0.0074039788366634,"","","Island"
877,"cg07105947",0.861569890592917,0.0093003364386574,"","","Island"
878,"cg19064422",0.753906944391318,0.0433805864478833,"","","OpenSea"
879,"cg15582311",0.81135127008794,0.0209768198069565,"SFPQ","TSS1500","S_Shore"
880,"cg01938422",0.74866560341624,0.046019600160794,"SFPQ","TSS1500","S_Shore"
881,"cg05651688",0.843725339533741,0.0127279659157923,"ZMYM4","TSS1500","Island"
882,"cg12413579",0.819337667179656,0.0187215104671904,"PSMB2","TSS1500","S_Shore"
883,"cg21680327",0.948172868442272,0.000734382442442502,"PSMB2","TSS1500","S_Shore"
884,"cg06324129",0.874517525357766,0.00718876192443124,"","","OpenSea"
885,"cg15187113",0.758121119119034,0.0413366856837809,"","","Island"
886,"cg04263115",0.776977532155399,0.0330947800102305,"CLSPN","TSS200","Island"
887,"cg18580491",0.877613271582165,0.00676399644013739,"EIF2C4	EIF2C4","5'UTR	1stExon","Island"
888,"cg13675280",0.823979012401901,0.0174441898168897,"EIF2C1","TSS1500","Island"
889,"cg14230917",0.769086217489828,0.0363296091438542,"AGO3	AGO3","TSS200	TSS200","Island"
890,"cg07952773",0.802468425631098,0.0237361814527449,"ADPRHL2","TSS200","Island"
891,"cg03343783",0.772553790782627,0.0349117557905002,"ADPRHL2","Body","S_Shore"
892,"cg24626850",0.744278960144943,0.0482560289397595,"TRAPPC3","TSS200","Island"
893,"cg01954647",0.765263375636701,0.0380334740882013,"TRAPPC3	MAP7D1	MAP7D1	MAP7D1","TSS1500	Body	Body	Body","S_Shore"
894,"cg16312516",0.759936018597028,0.0405002096532387,"MAP7D1	MAP7D1	MAP7D1","Body	Body	Body","S_Shore"
895,"cg14285365",0.743974281180542,0.0484121245915861,"MAP7D1","Body","N_Shore"
896,"cg15131207",0.74870765270506,0.0460018150262584,"SH3D21	SH3D21	SH3D21	SH3D21","ExonBnd	ExonBnd	Body	Body","S_Shore"
897,"cg12880200",0.758877101396591,0.0409700596584288,"LSM10","TSS1500","S_Shore"
898,"cg16478437",0.87963092068347,0.00649841206326614,"","","OpenSea"
899,"cg13363969",0.83457467986448,0.0147801608663447,"","","OpenSea"
900,"cg24672014",0.817080233109365,0.0193219466807376,"","","OpenSea"
901,"cg24894391",0.866542403593007,0.00843855812677099,"","","OpenSea"
902,"cg16911275",0.755442845056922,0.0426451196169105,"GRIK3","Body","OpenSea"
903,"cg19202924",0.811624486542355,0.0208969037438835,"GRIK3","Body","OpenSea"
904,"cg17815567",0.909374991767542,0.00316479320661383,"","","S_Shelf"
905,"cg05392859",0.80529859867433,0.0228612707094113,"","","S_Shelf"
906,"cg17847881",0.880663378972863,0.00635810308115604,"","","OpenSea"
907,"cg12283656",0.76126845405729,0.0398524922932052,"","","OpenSea"
908,"cg02396836",0.814747368281351,0.0199819990085466,"","","N_Shelf"
909,"cg01765111",0.908224935278118,0.00325476043579186,"","","Island"
910,"cg00955063",0.864602152678692,0.00876403369504261,"","","S_Shore"
911,"cg02814123",0.800471056837531,0.0244126538224388,"","","OpenSea"
912,"cg12729160",0.803791030149406,0.0233032835431457,"","","OpenSea"
913,"cg13806793",0.825340532971498,0.017074802061065,"MEAF6","TSS1500","S_Shore"
914,"cg11950261",0.945239071607753,0.000870933467704496,"SNIP1","Body","N_Shore"
915,"cg17886164",0.749094104578274,0.045781867204528,"GNL2","TSS200","Island"
916,"cg03752439",0.895865409134232,0.00444071701565859,"RSPO1	RSPO1	RSPO1	RSPO1","Body	Body	Body	Body","OpenSea"
917,"cg25199283",0.8954225069824,0.00448493464180403,"RSPO1","5'UTR","N_Shore"
918,"cg06626655",0.809433930985237,0.0215706374089469,"RSPO1","5'UTR","Island"
919,"cg26519919",0.915167355127361,0.00269638016908284,"RSPO1","TSS1500","S_Shore"
920,"cg19419588",0.784528902397104,0.0300562679520965,"","","OpenSea"
921,"cg14076729",0.841734282548419,0.013162559668347,"","","OpenSea"
922,"cg12128017",0.861675714509163,0.00928103112282109,"EPHA10	EPHA10	EPHA10	EPHA10","1stExon	5'UTR	1stExon	5'UTR","Island"
923,"cg00667938",0.796749486193335,0.0256252212811756,"EPHA10	EPHA10","TSS1500	TSS1500","S_Shore"
924,"cg21439231",0.77646429255127,0.0332941216071748,"EPHA10	EPHA10","TSS1500	TSS1500","S_Shore"
925,"cg06214983",0.806636603580013,0.0224143244948611,"MANEAL	MANEAL","TSS1500	TSS1500","Island"
926,"cg18105315",0.751327425511257,0.044643401452086,"MANEAL	MANEAL	MANEAL","1stExon	1stExon	TSS1500","Island"
927,"cg11994057",0.859166429071356,0.00973685257160256,"MANEAL	MANEAL	MANEAL","Body	Body	TSS200","S_Shore"
928,"cg24054508",0.79564244572839,0.0260104425128304,"C1orf122	C1orf122	C1orf122	YRDC	C1orf122","1stExon	5'UTR	5'UTR	1stExon	1stExon","Island"
929,"cg13987712",0.803682065322168,0.0233326372315807,"MTF1","TSS1500","Island"
930,"cg04339290",0.776561315625109,0.0332559068797758,"SF3A3	SF3A3","1stExon	5'UTR","Island"
931,"cg05691818",0.797525654157781,0.025364797155417,"FHL3	FHL3","TSS200	TSS200","Island"
932,"cg05336094",0.79846917080043,0.0250991506503711,"POU3F1","1stExon","Island"
933,"cg18983289",0.843087157063153,0.0128625509517536,"MIR3659","TSS1500","OpenSea"
934,"cg03331978",0.826284882211141,0.0168151763250012,"","","OpenSea"
935,"cg16755025",0.810720374563738,0.0211710251809046,"","","OpenSea"
936,"cg16238086",0.779736146830123,0.0319690228684453,"","","OpenSea"
937,"cg03855837",0.811767230031692,0.0208570776320949,"","","OpenSea"
938,"cg19746897",0.847075406909242,0.0120447382658528,"","","OpenSea"
939,"cg16586530",0.860599623712765,0.00948615517326263,"","","OpenSea"
940,"cg15254759",0.774684949544859,0.0340516610061405,"","","OpenSea"
941,"cg16428597",0.931460647428939,0.00158915312485088,"","","OpenSea"
942,"cg16440607",0.75372845020428,0.0434575555841768,"","","OpenSea"
943,"cg02010675",0.751400566595631,0.0446133028438845,"","","OpenSea"
944,"cg23657355",0.923672616430074,0.00210413912092026,"","","OpenSea"
945,"cg05173246",0.933241534600849,0.00148486802375424,"","","N_Shore"
946,"cg11391637",0.796015810463114,0.0258815585094086,"","","OpenSea"
947,"cg26113488",0.760361919482357,0.0402991120053547,"","","OpenSea"
948,"cg07958984",0.858755551859028,0.00982181161090807,"","","OpenSea"
949,"cg14667685",0.755416723406083,0.0426578913570832,"","","OpenSea"
950,"cg06556218",0.810827204848806,0.0211410716073473,"","","N_Shore"
951,"cg08848269",0.921981236954643,0.0021850667990072,"","","N_Shore"
952,"cg22455184",0.795385202470686,0.0260927683513582,"RRAGC	RRAGC","TSS200	TSS200","Island"
953,"cg08483281",0.777258477814264,0.0329575324697366,"MYCBP","Body","Island"
954,"cg20750509",0.79222949792765,0.0272252036229394,"","","OpenSea"
955,"cg07388493",0.780263364708024,0.0317370595549996,"NDUFS5","TSS1500","OpenSea"
956,"cg21352553",0.782277354621963,0.030942003256716,"MACF1","Body","OpenSea"
957,"cg17685111",0.809409229444009,0.0215747990343805,"BMP8A","TSS1500","N_Shore"
958,"cg08748615",0.925838333336222,0.00195453326935664,"BMP8A","TSS200","Island"
959,"cg15475427",0.869799723657783,0.00792765183121223,"BMP8A","Body","N_Shore"
960,"cg12863012",0.824219198602904,0.0173796040112193,"PPIEL	BMP8A","Body	Body","OpenSea"
961,"cg26339059",0.825307548145057,0.0170820823602851,"PPIEL	BMP8A","Body	3'UTR","OpenSea"
962,"cg10243676",0.908514060249765,0.0032328224308479,"LOC728448","Body","OpenSea"
963,"cg11704876",0.906031162601899,0.00345361700072346,"LOC728448","Body","OpenSea"
964,"cg22862450",0.857503171982108,0.0100663543169147,"LOC728448","TSS200","OpenSea"
965,"cg15057250",0.873785389624289,0.00728631483060842,"LOC728448","TSS200","OpenSea"
966,"cg16510040",0.775918437329965,0.0335302731423956,"PABPC4	PABPC4	PABPC4	PABPC4	PABPC4	PABPC4","5'UTR	5'UTR	1stExon	1stExon	1stExon	5'UTR","Island"
967,"cg15322430",0.803772590840939,0.0233078413354849,"HPCAL4","TSS200","Island"
968,"cg02691523",0.929680613276509,0.00170045020068759,"","","OpenSea"
969,"cg11816065",0.843809733490071,0.0127129746758456,"","","OpenSea"
970,"cg25445047",0.932406148855149,0.00153319514599297,"","","OpenSea"
971,"cg20959032",0.904596685317709,0.00358366962774992,"","","OpenSea"
972,"cg17730476",0.791192594911515,0.0275842209274858,"PPIE	PPIE	PPIE	PPIE	PPIE","TSS200	TSS200	TSS200	TSS200	TSS200","Island"
973,"cg02773041",0.742672295811177,0.0491075519172946,"PPIE	PPIE	PPIE","TSS200	TSS200	TSS200","Island"
974,"cg05249084",0.978233946303224,5.89563460633888e-05,"BMP8B","Body","N_Shore"
975,"cg13458335",0.803880714900978,0.0232721089247606,"BMP8B","TSS1500","Island"
976,"cg04858616",0.883999017601733,0.00588487135759377,"BMP8B","TSS1500","Island"
977,"cg11788010",0.833931113983331,0.0149345559267448,"BMP8B","TSS1500","S_Shore"
978,"cg03401114",0.937194745257358,0.00126180458273466,"BMP8B","TSS1500","S_Shore"
979,"cg06616202",0.764938151805747,0.0381612127887302,"BMP8B","TSS1500","S_Shore"
980,"cg13246206",0.829065387720688,0.0161066754854771,"","","OpenSea"
981,"cg01337772",0.845139489656225,0.0124305999610459,"","","OpenSea"
982,"cg04562729",0.804115176318787,0.0232020105621476,"TRIT1","Body","N_Shore"
983,"cg11653406",0.896058700535262,0.00443041372360498,"MYCL1	MYCL1	MYCL1","TSS200	TSS200	TSS200","Island"
984,"cg00695362",0.769479262987839,0.0361723728874578,"CAP1	CAP1","TSS200	TSS200","Island"
985,"cg13451356",0.834614714209911,0.0147759720029513,"","","Island"
986,"cg16555417",0.748116902558463,0.0463042266779768,"","","Island"
987,"cg04865976",0.865021985598228,0.00869414296291538,"","","OpenSea"
988,"cg01728173",0.755800700106105,0.0424569624832779,"COL9A2","TSS1500","S_Shore"
989,"cg06470943",0.798687212405352,0.0250210736197783,"SMAP2","TSS1500","N_Shore"
990,"cg14198472",0.807426338881534,0.022178289932062,"ZNF642","TSS1500","N_Shore"
991,"cg15123035",0.853577694273892,0.0107964744690815,"ZNF642","TSS200","Island"
992,"cg09825488",0.886528943366383,0.00556337506761386,"EXO5","TSS1500","N_Shore"
993,"cg22270604",0.745653223036021,0.0475174228614764,"EXO5","TSS200","Island"
994,"cg25568243",0.75492075615191,0.0428673997808128,"DEM1	DEM1","1stExon	5'UTR","Island"
995,"cg11107726",0.744006429967398,0.0483910106160326,"NFYC	NFYC	NFYC	NFYC	NFYC	NFYC	NFYC	NFYC	NFYC-AS1	NFYC","1stExon	1stExon	1stExon	1stExon	5'UTR	5'UTR	5'UTR	5'UTR	Body	TSS1500","Island"
996,"cg24248329",0.779053840824087,0.0322477477523817,"NFYC	NFYC	NFYC	NFYC	NFYC	NFYC	NFYC","1stExon	5'UTR	5'UTR	5'UTR	5'UTR	5'UTR	5'UTR","OpenSea"
997,"cg11390751",0.803188600125761,0.0234976859980548,"KCNQ4	KCNQ4","TSS200	TSS200","Island"
998,"cg11168433",0.895929173326341,0.00443659148656952,"KCNQ4	KCNQ4","Body	Body","Island"
999,"cg13426079",0.874993243539353,0.00712303079781395,"KCNQ4	KCNQ4","Body	Body","Island"
1000,"cg11152463",0.845733295823595,0.0123070292829644,"","","S_Shore"
1001,"cg10122267",0.849380076496349,0.0116118948081242,"CTPS","TSS1500","N_Shore"
1002,"cg01002622",0.814688177704938,0.0199972882074383,"CTPS","TSS1500","N_Shore"
1003,"cg15043057",0.75248756643715,0.0440639736490115,"CTPS","TSS1500","N_Shore"
1004,"cg15958277",0.81414964244906,0.0201614028693642,"CTPS1	CTPS1	CTPS1","1stExon	5'UTR	Body","Island"
1005,"cg26272893",0.776925843023783,0.0331124518693362,"CTPS","5'UTR","Island"
1006,"cg14550007",0.844313958822459,0.0126209225817709,"SCMH1","5'UTR","Island"
1007,"cg11062515",0.941535163174902,0.00102893645318161,"SCMH1	SCMH1	SCMH1	SCMH1","TSS1500	TSS1500	TSS1500	TSS1500","Island"
1008,"cg20677143",0.776161533130636,0.0334268615491038,"","","Island"
1009,"cg25193276",0.863274897984666,0.00898425720630637,"","","OpenSea"
1010,"cg27238470",0.810045926971326,0.0213736452088741,"EDN2	EDN2","1stExon	5'UTR","OpenSea"
1011,"cg15807154",0.747924597764221,0.0463778812623824,"EDN2	EDN2	EDN2","TSS200	TSS200	TSS200","OpenSea"
1012,"cg25283920",0.758806914705185,0.0410048742086114,"HIVEP3	HIVEP3","Body	Body","OpenSea"
1013,"cg11857452",0.780401187260776,0.0316745731251664,"HIVEP3	HIVEP3","5'UTR	5'UTR","OpenSea"
1014,"cg14996491",0.76935400918018,0.0362162492015331,"HIVEP3	HIVEP3	HIVEP3	HIVEP3	HIVEP3	HIVEP3","1stExon	1stExon	5'UTR	5'UTR	Body	Body","S_Shore"
1015,"cg14455487",0.855331038382426,0.0104640865675068,"FOXJ3	FOXJ3","1stExon	5'UTR","Island"
1016,"cg25593916",0.82932526624846,0.0160391567505306,"RIMKLA","TSS1500","Island"
1017,"cg21774736",0.79663536316461,0.0256621715824572,"RIMKLA	RIMKLA","5'UTR	1stExon","Island"
1018,"cg17458347",0.84508002665063,0.0124455567800789,"","","Island"
1019,"cg15059257",0.775032623517611,0.0339246999092015,"YBX1","TSS200","Island"
1020,"cg05159043",0.784264105805104,0.0301723530594858,"ERMAP	CCDC23","TSS200	5'UTR","Island"
1021,"cg12656391",0.907714539646394,0.00329801169265442,"SLC2A1","TSS1500","S_Shore"
1022,"cg09003612",0.859126258677991,0.00974482494394529,"SLC2A1	SLC2A1-AS1","TSS1500	Body","S_Shore"
1023,"cg09476154",0.907798385310132,0.00329060556497306,"","","N_Shore"
1024,"cg10511249",0.778773242282388,0.0323712614314811,"","","Island"
1025,"cg21267936",0.880301896831878,0.00640415029254728,"","","OpenSea"
1026,"cg11950805",0.747184184896876,0.0467351131129631,"CDC20","TSS1500","Island"
1027,"cg13305312",0.867416948754294,0.00830281148822183,"CDC20","TSS200","Island"
1028,"cg17864206",0.80093058696091,0.0242646349776471,"C1orf84	MED8	MED8","Body	TSS1500	TSS1500","Island"
1029,"cg27239143",0.875811156500682,0.00701695724366297,"SZT2	HYI	HYI	HYI","3'UTR	1stExon	1stExon	1stExon","Island"
1030,"cg06755661",0.750702049257107,0.0449557175615556,"HYI","5'UTR","Island"
1031,"cg10984490",0.925829004278156,0.00195453326935664,"HYI","TSS200","S_Shore"
1032,"cg21219903",0.899602878587417,0.00404933184011981,"HYI","TSS200","S_Shore"
1033,"cg25151532",0.856156523482976,0.0103147176383895,"HYI","TSS200","S_Shore"
1034,"cg05396731",0.916467424333919,0.00258003102025789,"HYI","TSS1500","S_Shore"
1035,"cg22797134",0.796758667859672,0.0256241703923682,"HYI","TSS1500","S_Shore"
1036,"cg17592120",0.790567973802497,0.0278258895596588,"HYI","TSS1500","S_Shore"
1037,"cg20426709",0.797286083545612,0.0254441838989963,"HYI","TSS1500","S_Shore"
1038,"cg04630250",0.884733947149283,0.00579059257948051,"PTPRF	PTPRF","Body	Body","OpenSea"
1039,"cg13666471",0.90167864240384,0.00386440899440519,"ST3GAL3	ST3GAL3	ST3GAL3	ST3GAL3	ST3GAL3	ST3GAL3	ST3GAL3	ST3GAL3	ST3GAL3	ST3GAL3	ST3GAL3	ST3GAL3	ST3GAL3	ST3GAL3	ST3GAL3	ST3GAL3	ST3GAL3	ST3GAL3	ST3GAL3	ST3GAL3	ST3GAL3	ST3GAL3	ST3GAL3	ST3GAL3	ST3GAL3","Body	Body	Body	Body	Body	Body	Body	Body	Body	Body	Body	Body	Body	Body	Body	Body	Body	Body	Body	Body	Body	Body	Body	Body	Body","OpenSea"
1040,"cg02329117",0.920133678235082,0.00231608398218969,"ARTN	ARTN	ARTN	ARTN	ARTN","ExonBnd	ExonBnd	5'UTR	5'UTR	5'UTR","N_Shore"
1041,"cg13246856",0.90831553313538,0.00324651702983751,"ARTN	ARTN	ARTN	ARTN","5'UTR	5'UTR	5'UTR	TSS1500","N_Shore"
1042,"cg15962314",0.761565801820636,0.0397161878760207,"ARTN	ARTN	ARTN	ARTN","5'UTR	5'UTR	5'UTR	TSS1500","N_Shore"
1043,"cg18083817",0.841296764020829,0.0132536625529668,"ARTN	ARTN	ARTN	ARTN	ARTN","1stExon	Body	Body	Body	Body","Island"
1044,"cg04131194",0.757149654922732,0.0417806258261296,"","","S_Shelf"
1045,"cg13541247",0.746619927167967,0.0470237970597897,"IPO13	IPO13","5'UTR	1stExon","S_Shore"
1046,"cg04746587",0.771363209983933,0.0353895163480848,"DPH2	DPH2","1stExon	1stExon","Island"
1047,"cg11235829",0.835804415916117,0.0144976036951505,"ATP6V0B	ATP6V0B	ATP6V0B","TSS1500	TSS1500	TSS1500","N_Shore"
1048,"cg18714509",0.76376769020103,0.0387153671862557,"ATP6V0B	ATP6V0B	ATP6V0B	ATP6V0B	ATP6V0B	ATP6V0B","5'UTR	5'UTR	1stExon	1stExon	1stExon	5'UTR","Island"
1049,"cg05192589",0.862832468626301,0.00907022136120647,"ATP6V0B	ATP6V0B	ATP6V0B	ATP6V0B	ATP6V0B	ATP6V0B","5'UTR	5'UTR	1stExon	1stExon	1stExon	5'UTR","Island"
1050,"cg06711176",0.784470163898877,0.0300845361613764,"ATP6V0B	ATP6V0B	ATP6V0B	ATP6V0B","5'UTR	5'UTR	1stExon	1stExon","Island"
1051,"cg13940715",0.75946089377169,0.0407280093976757,"SLC6A9	SLC6A9	SLC6A9","Body	Body	Body","OpenSea"
1052,"cg00125858",0.936906162381639,0.00126770974969679,"","","Island"
1053,"cg18167340",0.91132329327384,0.00300170546947624,"DMAP1	DMAP1	DMAP1","Body	Body	Body","S_Shore"
1054,"cg17822735",0.842988086313544,0.0128814881230297,"RNF220","Body","OpenSea"
1055,"cg03044096",0.846030375521118,0.0122493227285986,"C1orf228	TMEM53","5'UTR	TSS1500","S_Shore"
1056,"cg24539339",0.756674622009923,0.0419971437242471,"KIF2C","Body","OpenSea"
1057,"cg15714196",0.768055248073383,0.0367900420834176,"SNORD55	SNORD46	RPS8","TSS1500	TSS1500	TSS200","Island"
1058,"cg17755386",0.798064998725915,0.025213683415545,"SNORD46	RPS8	SNORD38A","Body	Body	TSS1500","S_Shore"
1059,"cg04899180",0.854130763733487,0.0106965675939887,"PLK3","1stExon","Island"
1060,"cg18928066",0.776886667896475,0.0331307396858075,"BTBD19	BTBD19","Body	ExonBnd","Island"
1061,"cg12044615",0.859637506124299,0.00965039846766661,"EIF2B3	EIF2B3","TSS200	TSS200","S_Shore"
1062,"cg00010654",0.772979939956599,0.0347321997128659,"HECTD3","Body","N_Shore"
1063,"cg19753255",0.836749459203547,0.0142761244058088,"HECTD3	UROD","1stExon	TSS1500","Island"
1064,"cg08763292",0.793065068605705,0.0269225954624145,"ZSWIM5","TSS1500","S_Shore"
1065,"cg16593917",0.942554531574323,0.000982304527223928,"HPDL","1stExon","Island"
1066,"cg01258843",0.866406235996983,0.00846118039061599,"MUTYH	MUTYH	MUTYH	MUTYH	MUTYH	MUTYH	MUTYH	MUTYH	MUTYH	MUTYH	MUTYH	TOE1	TOE1	MUTYH	MUTYH	MUTYH","Body	Body	Body	Body	5'UTR	5'UTR	5'UTR	5'UTR	5'UTR	5'UTR	5'UTR	5'UTR	1stExon	1stExon	1stExon	1stExon","Island"
1067,"cg07305886",0.819083669821018,0.0187872521819523,"MUTYH	MUTYH	MUTYH	MUTYH	MUTYH	TOE1	TOE1	MUTYH	MUTYH	MUTYH	MUTYH	MUTYH	MUTYH","Body	Body	Body	Body	5'UTR	5'UTR	1stExon	TSS200	TSS200	TSS200	TSS200	TSS200	TSS200","Island"
1068,"cg06788803",0.802187803213461,0.0238266089236604,"MUTYH	TOE1	MUTYH	MUTYH	MUTYH	MUTYH	MUTYH	MUTYH	MUTYH	MUTYH","TSS200	1stExon	5'UTR	1stExon	TSS1500	5'UTR	5'UTR	1stExon	TSS200	1stExon","Island"
1069,"cg13067634",0.85882012179228,0.00981006268805965,"MUTYH	MUTYH	MUTYH	TOE1	MUTYH	MUTYH	MUTYH","TSS1500	TSS1500	TSS1500	Body	TSS1500	TSS1500	TSS1500","S_Shore"
1070,"cg24588096",0.93114272415318,0.00161600771565204,"AKR1A1	AKR1A1	AKR1A1	AKR1A1","1stExon	1stExon	5'UTR	5'UTR","Island"
1071,"cg16989107",0.815375177360619,0.0198206131900271,"PIK3R3	PIK3R3","5'UTR	TSS200","Island"
1072,"cg17344694",0.812422465658063,0.0206686291700048,"LURAP1	POMGNT1","TSS1500	5'UTR","N_Shore"
1073,"cg02228118",0.870436736120999,0.00783142520638181,"LURAP1	POMGNT1","3'UTR	TSS1500","OpenSea"
1074,"cg18280859",0.825188490716624,0.0171181922814831,"","","N_Shelf"
1075,"cg24174925",0.936037958141477,0.00131787879209638,"","","N_Shore"
1076,"cg13489722",0.929670493525964,0.00170045020068759,"RAD54L	RAD54L","Body	Body","OpenSea"
1077,"cg12251452",0.951244136733238,0.000636979142388599,"NSUN4	NSUN4	NSUN4	NSUN4	NSUN4	NSUN4","TSS1500	TSS1500	TSS200	TSS200	TSS200	TSS200","N_Shore"
1078,"cg08259313",0.862631487795285,0.00910376706035242,"NSUN4","TSS1500","N_Shore"
1079,"cg10495392",0.813168136983712,0.0204501138820168,"NSUN4","1stExon","Island"
1080,"cg17806798",0.932991758178681,0.00150207799459891,"NSUN4","Body","S_Shore"
1081,"cg04241075",0.868865410844837,0.00808554816555958,"NSUN4","Body","S_Shore"
1082,"cg15580309",0.98653686114422,1.21736528288457e-05,"NSUN4","Body","OpenSea"
1083,"cg25706281",0.892876680531139,0.00478935083568763,"FAAH","Body","S_Shore"
1084,"cg22707105",0.794024468660215,0.0265623917292916,"FAAH","Body","OpenSea"
1085,"cg14632490",0.791695153936917,0.0274078489130194,"","","N_Shore"
1086,"cg08467089",0.797727068729926,0.0253093167728819,"LINC01398","TSS200","S_Shore"
1087,"cg21622990",0.874076700289798,0.00725217023476094,"LINC01398","TSS200","S_Shore"
1088,"cg15560801",0.909253978221256,0.00317608808514289,"","","S_Shelf"
1089,"cg09150334",0.791243832234236,0.0275692492717244,"","","OpenSea"
1090,"cg18337938",0.774025376505552,0.0343242900954216,"","","Island"
1091,"cg25019343",0.940790712059583,0.00106459207587443,"","","N_Shore"
1092,"cg21692450",0.826355597617763,0.0167945548705927,"","","Island"
1093,"cg00346985",0.85095376047065,0.0113030176945925,"","","S_Shore"
1094,"cg19807257",0.89002871338485,0.00515072201242829,"","","Island"
1095,"cg23730906",0.796620888175091,0.0256642870509009,"","","Island"
1096,"cg00030584",0.867166228860393,0.0083412755200829,"","","OpenSea"
1097,"cg08533674",0.789036816208059,0.0283490388475096,"","","OpenSea"
1098,"cg02958895",0.858570835858994,0.00985207043006353,"","","S_Shore"
1099,"cg08643108",0.864239421922217,0.00882598982817348,"MKNK1-AS1	MKNK1-AS1","ExonBnd	Body","N_Shore"
1100,"cg14415160",0.828535643366482,0.0162377212795264,"","","Island"
1101,"cg13353942",0.8678088153375,0.00824685539788449,"","","S_Shore"
1102,"cg07673710",0.856650723798656,0.0102371059082001,"KNCN	MKNK1-AS1","TSS200	Body","OpenSea"
1103,"cg02289754",0.77422732548682,0.0342407680044944,"MKNK1	MKNK1	MKNK1	MKNK1	MKNK1","Body	Body	5'UTR	5'UTR	5'UTR","N_Shore"
1104,"cg14202380",0.802847543433097,0.0236071903281372,"MKNK1	MKNK1	MKNK1	MKNK1	MKNK1","TSS200	TSS200	TSS200	TSS200	TSS200","Island"
1105,"cg00832994",0.772456910683346,0.0349556735031983,"ATPAF1	ATPAF1","TSS200	TSS200","Island"
1106,"cg23254733",0.759477579659092,0.0407166349870244,"ATPAF1	ATPAF1","TSS200	TSS200","Island"
1107,"cg04879861",0.749167439052206,0.045744757893402,"ATPAF1	ATPAF1","TSS1500	TSS1500","Island"
1108,"cg03342366",0.81841017597579,0.0189570459997686,"KIAA0494	KIAA0494","1stExon	5'UTR","Island"
1109,"cg11816191",0.890959659099979,0.00502676339194989,"","","OpenSea"
1110,"cg15748010",0.761020185765581,0.039960479141426,"","","OpenSea"
1111,"cg18106370",0.834685869118188,0.0147583346486266,"CYP4A11","Body","OpenSea"
1112,"cg16342298",0.85617738037992,0.0103143693685098,"FOXD2	FOXD2","1stExon	5'UTR","N_Shore"
1113,"cg17428085",0.914820027585642,0.00271870935617385,"","","N_Shore"
1114,"cg16761673",0.793392901813428,0.0268111199380157,"","","N_Shelf"
1115,"cg11585805",0.847457271985527,0.0119703887085481,"","","N_Shore"
1116,"cg17710091",0.925848728913178,0.00195420577915329,"","","OpenSea"
1117,"cg19517940",0.848532384248197,0.0117696975005394,"","","OpenSea"
1118,"cg02364551",0.855018670708455,0.0105310688593814,"","","Island"
1119,"cg06320401",0.949640662793778,0.000693343826341046,"","","S_Shore"
1120,"cg11082779",0.839948531691444,0.0135239937634665,"","","S_Shore"
1121,"cg22345063",0.840753651287225,0.0133652192192883,"","","S_Shore"
1122,"cg07966309",0.745213973043231,0.0477578771160966,"","","OpenSea"
1123,"cg03520598",0.864139550807386,0.00884233391688881,"TRABD2B","Body","OpenSea"
1124,"cg01881474",0.807712342057074,0.0220794329344704,"","","OpenSea"
1125,"cg23592583",0.820525615930828,0.0184109347339827,"TRABD2B","Body","OpenSea"
1126,"cg06701732",0.889247135949538,0.00523403258948719,"TRABD2B","TSS1500","S_Shore"
1127,"cg00996053",0.846078384829659,0.0122399449051145,"SKINTL","Body","OpenSea"
1128,"cg00819871",0.785163065983058,0.0298155775541489,"SLC5A9	SLC5A9","Body	Body","OpenSea"
1129,"cg27113430",0.76377331137224,0.0387126851486506,"","","OpenSea"
1130,"cg07516023",0.84470117089456,0.0125330945132311,"","","OpenSea"
1131,"cg13487388",0.832478346699965,0.0152729215242715,"AGBL4","Body","OpenSea"
1132,"cg24553170",0.770613870236646,0.0356899330105742,"AGBL4	BEND5","Body	TSS1500","S_Shore"
1133,"cg10229899",0.890049222835042,0.00514992334924948,"AGBL4","Body","Island"
1134,"cg15539697",0.885881066739394,0.00564877220670064,"ELAVL4","TSS1500","N_Shore"
1135,"cg01511557",0.766571331969342,0.0374131044360879,"ELAVL4","Body","Island"
1136,"cg18242139",0.78554012678557,0.0296756032840902,"ELAVL4	ELAVL4	ELAVL4	ELAVL4	ELAVL4	ELAVL4	ELAVL4","1stExon	5'UTR	Body	1stExon	Body	Body	5'UTR","OpenSea"
1137,"cg04732872",0.823364031188988,0.0176298178565472,"ELAVL4	ELAVL4	ELAVL4	ELAVL4	ELAVL4	ELAVL4","TSS200	Body	Body	Body	Body	Body","OpenSea"
1138,"cg12227258",0.844786607108577,0.0125137870425476,"ELAVL4	ELAVL4	ELAVL4	ELAVL4	ELAVL4	ELAVL4","TSS200	Body	Body	Body	Body	Body","OpenSea"
1139,"cg01993451",0.925424914486389,0.0019819673808231,"","","OpenSea"
1140,"cg20731056",0.849472458704658,0.0115922040648831,"","","OpenSea"
1141,"cg08375866",0.785998366347276,0.0294891758295019,"","","Island"
1142,"cg17742781",0.854975192457144,0.0105353993213424,"","","OpenSea"
1143,"cg06645033",0.835854332962078,0.0144847074599916,"","","Island"
1144,"cg22627293",0.824041295447853,0.0174265760745133,"","","Island"
1145,"cg26690834",0.813844678620454,0.0202589460396431,"FAF1","TSS200","Island"
1146,"cg05002512",0.874270114829258,0.00722697123492915,"FAF1","TSS200","Island"
1147,"cg23090529",0.782048913322017,0.0310285949082719,"","","N_Shore"
1148,"cg00570896",0.772599411876734,0.0348910811069236,"","","Island"
1149,"cg13562446",0.788693949961479,0.0284583966267079,"RNF11	RNF11","5'UTR	1stExon","Island"
1150,"cg22368208",0.785592027407167,0.029653316307161,"TTC39A","Body","Island"
1151,"cg07591515",0.939834117029779,0.00110982827349124,"TTC39A","Body","N_Shore"
1152,"cg12688609",0.748345791281702,0.0461967354150389,"TTC39A","TSS1500","S_Shore"
1153,"cg22101814",0.753750809728987,0.0434503916684623,"TTC39A","TSS1500","S_Shore"
1154,"cg02069519",0.798741997892845,0.0250054140806581,"EPS15","TSS200","Island"
1155,"cg00405069",0.816024366679809,0.0196322457347375,"RAB3B","5'UTR","N_Shore"
1156,"cg05929645",0.777787945899719,0.0327396878075615,"RAB3B","5'UTR","Island"
1157,"cg04898719",0.80556440161756,0.0227640362271168,"RAB3B","TSS1500","S_Shore"
1158,"cg15140743",0.764923251825125,0.0381634588734143,"TXNDC12	TXNDC12	TXNDC12	BTF3L4	BTF3L4	BTF3L4	BTF3L4	BTF3L4	BTF3L4","TSS200	TSS200	TSS200	1stExon	1stExon	1stExon	5'UTR	5'UTR	5'UTR","Island"
1159,"cg05036874",0.815975543089057,0.019646932759634,"","","OpenSea"
1160,"cg19696900",0.949354118418997,0.000704512009051103,"ZFYVE9	ZFYVE9","TSS200	TSS200","Island"
1161,"cg10189537",0.985737781354253,1.51931527483306e-05,"ZFYVE9	ZFYVE9","5'UTR	5'UTR","OpenSea"
1162,"cg04456235",0.753142693902354,0.0437382619025165,"ZFYVE9	ZFYVE9","Body	Body","OpenSea"
1163,"cg26819388",0.781713103365708,0.0311678812122219,"CC2D1B","TSS200","Island"
1164,"cg00579409",0.901402137204524,0.00388843169823085,"PRPF38A	ORC1L","TSS1500	5'UTR","N_Shore"
1165,"cg04159381",0.845185694132089,0.0124201535660421,"ZCCHC11	ZCCHC11	ZCCHC11	ZCCHC11	ZCCHC11	ZCCHC11","1stExon	5'UTR	5'UTR	1stExon	5'UTR	1stExon","Island"
1166,"cg18087326",0.814204808538043,0.0201482907830481,"GPX7","TSS1500","N_Shore"
1167,"cg02453146",0.789865793442705,0.0280583076524018,"GPX7","Body","Island"
1168,"cg02392774",0.827445977989569,0.0165298559054307,"C1orf163","TSS200","Island"
1169,"cg14261309",0.787099075190509,0.0290829739346532,"C1orf163","TSS1500","S_Shore"
1170,"cg04527603",0.74841184745864,0.046159562281249,"ZYG11B","TSS200","Island"
1171,"cg06335143",0.880219752191518,0.00641070888945638,"ZYG11A","Body","Island"
1172,"cg17818797",0.770372259374838,0.0357904647004693,"ECHDC2	ECHDC2	ECHDC2	ECHDC2	ECHDC2	ECHDC2","ExonBnd	ExonBnd	ExonBnd	Body	Body	Body","OpenSea"
1173,"cg17471757",0.846476751321258,0.0121558070580507,"ECHDC2	ECHDC2	ECHDC2","Body	Body	Body","OpenSea"
1174,"cg27535305",0.971242223002821,0.000145139283068956,"SCP2	SCP2","TSS1500	TSS1500","N_Shore"
1175,"cg08859206",0.923093662377663,0.00213376322337075,"SCP2	SCP2","TSS200	TSS200","N_Shore"
1176,"cg25767906",0.951480385031393,0.000629529594113045,"SCP2	SCP2","TSS200	TSS200","N_Shore"
1177,"cg05232215",0.786863358818421,0.0291648391189233,"SCP2	SCP2","Body	Body","S_Shore"
1178,"cg13490389",0.925719912835164,0.00196149870260662,"SCP2	SCP2	SCP2	SCP2	SCP2","Body	Body	Body	Body	Body","OpenSea"
1179,"cg15813778",0.85612689136543,0.0103192193332177,"","","OpenSea"
1180,"cg02918662",0.797085090852593,0.025509440229006,"LRP8	LRP8	LRP8	LRP8","Body	Body	Body	Body","OpenSea"
1181,"cg17891444",0.832454196748467,0.0152730833626155,"LRP8	LRP8	LRP8	LRP8","Body	Body	Body	Body","Island"
1182,"cg25736339",0.764723183989691,0.0382651437598423,"LOC105378732","Body","OpenSea"
1183,"cg27213733",0.753103165868306,0.0437568872113166,"","","OpenSea"
1184,"cg11683966",0.800651716817618,0.0243523303932075,"FLJ40434","TSS200","S_Shore"
1185,"cg06905679",0.819520823446744,0.0186661604385139,"GLIS1","Body","OpenSea"
1186,"cg02927995",0.844498642530587,0.0125722383804994,"GLIS1","5'UTR","OpenSea"
1187,"cg04460193",0.815152915302071,0.0198813429247836,"","","OpenSea"
1188,"cg24160082",0.858868418542963,0.00979702402401231,"YIPF1","TSS200","Island"
1189,"cg19316309",0.949353296899939,0.000704512009051103,"","","S_Shore"
1190,"cg12497026",0.753468211430784,0.0435787635481177,"HSPB11	LRRC42	LRRC42","TSS1500	TSS200	TSS200","Island"
1191,"cg12595647",0.787501046339431,0.0289471798245111,"LRRC42	HSPB11","TSS200	TSS1500","Island"
1192,"cg04858960",0.832864253863375,0.0151983479601914,"LDLRAD1","TSS200","OpenSea"
1193,"cg06113552",0.786348864107586,0.0293530110479127,"TCEANC2	TCEANC2","3'UTR	Body","OpenSea"
1194,"cg03104869",0.768710116542764,0.0364971713002833,"CYB5RL	MRPL37","TSS1500	1stExon","Island"
1195,"cg16911594",0.837320342322459,0.0141426830612446,"CYB5RL	MRPL37","TSS1500	1stExon","Island"
1196,"cg00988037",0.757309829742329,0.0417196016112746,"SSBP3	SSBP3	SSBP3","Body	Body	Body","N_Shore"
1197,"cg00795186",0.84413330653495,0.0126487824038619,"","","OpenSea"
1198,"cg09419518",0.842654424706646,0.0129529794968516,"TTC4	TTC4	MROH7-TTC4	MROH7-TTC4	MROH7-TTC4","Body	Body	Body	Body	Body","S_Shore"
1199,"cg00756215",0.851631470042928,0.0111709374119941,"PARS2","5'UTR","Island"
1200,"cg24942532",0.877826906501294,0.00674601147261916,"DHCR24","1stExon","Island"
1201,"cg21062931",0.902946534283027,0.00373469600884122,"DHCR24","TSS200","Island"
1202,"cg07192718",0.781639685397531,0.0311969520065256,"TMEM61","TSS1500","N_Shore"
1203,"cg18384681",0.866733540527786,0.00840620283157292,"","","N_Shore"
1204,"cg25795075",0.851206768154735,0.0112506673734805,"PCSK9	PCSK9","TSS200	Body","Island"
1205,"cg19249107",0.744389131087156,0.0482046764860115,"PCSK9","Body","Island"
1206,"cg17826594",0.74200696509254,0.0494768975223819,"PCSK9","Body","Island"
1207,"cg03893669",0.972833342193466,0.000123745345625351,"","","OpenSea"
1208,"cg23442955",0.865252943778833,0.00865489576936182,"USP24	USP24","1stExon	5'UTR","Island"
1209,"cg04299649",0.857888805007689,0.00998043069760555,"","","OpenSea"
1210,"cg21093945",0.805565209157293,0.0227640362271168,"","","OpenSea"
1211,"cg03459415",0.891282802146953,0.00498923972294681,"","","OpenSea"
1212,"cg20161095",0.875304092669311,0.00708491203071723,"","","OpenSea"
1213,"cg03136567",0.808284218222589,0.021907244226842,"PPAP2B","Body","N_Shore"
1214,"cg26955412",0.751587812137008,0.0445166956190932,"C1orf168","Body","OpenSea"
1215,"cg17270101",0.792606543009996,0.0270926965119733,"C1orf168","TSS1500","OpenSea"
1216,"cg15683555",0.813442921563595,0.0203656918366833,"C8A","Body","OpenSea"
1217,"cg00988328",0.860884992044487,0.00943463544853967,"C8B	C8B	C8B","TSS1500	TSS1500	TSS1500","OpenSea"
1218,"cg15158891",0.955369159572491,0.000498112421760492,"DAB1","Body","OpenSea"
1219,"cg04684915",0.800694953948625,0.0243367645732892,"DAB1","5'UTR","OpenSea"
1220,"cg08141165",0.767859942075403,0.0368696292342245,"DAB1","5'UTR","Island"
1221,"cg25184712",0.781083963790557,0.031396731932549,"DAB1","5'UTR","OpenSea"
1222,"cg15323066",0.858204535546897,0.0099181395597316,"","","OpenSea"
1223,"cg14560369",0.860490128380009,0.00949832071692867,"","","OpenSea"
1224,"cg16661813",0.769250703376994,0.0362530473267638,"OMA1	OMA1","5'UTR	1stExon","Island"
1225,"cg21409895",0.78949863385697,0.028206680304376,"OMA1	OMA1","5'UTR	1stExon","Island"
1226,"cg05065507",0.757899670972138,0.0414216097859123,"TACSTD2	TACSTD2","5'UTR	1stExon","Island"
1227,"cg17210938",0.923081025101924,0.00213454492479325,"TACSTD2","TSS200","Island"
1228,"cg16080552",0.937617357561527,0.00123527210168412,"TACSTD2","TSS200","Island"
1229,"cg04863005",0.881419580939858,0.00625630172504017,"TACSTD2","TSS200","Island"
1230,"cg16699148",0.802927844271976,0.0235792924064309,"TACSTD2","TSS200","Island"
1231,"cg01821018",0.834751069075777,0.0147433308303502,"TACSTD2","TSS200","Island"
1232,"cg19813884",0.802616541890952,0.0236801614902383,"TACSTD2","TSS1500","S_Shore"
1233,"cg00305263",0.800303830695341,0.0244692986819699,"","","OpenSea"
1234,"cg21749312",0.758688490470705,0.0410505596951965,"JUN","1stExon","Island"
1235,"cg00569244",0.770239586330481,0.0358302257311346,"JUN","1stExon","Island"
1236,"cg23656542",0.885791327191105,0.00565761396363101,"FGGY	FGGY	FGGY	FGGY","Body	Body	Body	Body","OpenSea"
1237,"cg04996523",0.796950008827042,0.0255611698528412,"CYP2J2","TSS200","Island"
1238,"cg16667730",0.82482690055328,0.0172250301905512,"CYP2J2","TSS200","Island"
1239,"cg09176275",0.777013034411023,0.0330782996609215,"C1orf87","TSS200","S_Shore"
1240,"cg00575674",0.931230901341669,0.0016091250633679,"","","OpenSea"
1241,"cg18693293",0.943841038607466,0.000922051100681452,"","","OpenSea"
1242,"cg12108177",0.873993886430408,0.00726211683849078,"","","OpenSea"
1243,"cg00812299",0.810522734324492,0.0212249676952469,"","","Island"
1244,"cg22877452",0.804799285379424,0.023008700679998,"","","N_Shore"
1245,"cg19682514",0.835465225732682,0.0145782435069811,"NFIA	NFIA	NFIA	NFIA","Body	Body	Body	Body","Island"
1246,"cg08457514",0.880592647712382,0.00637168572395694,"NFIA	NFIA	NFIA	NFIA","Body	Body	Body	Body","OpenSea"
1247,"cg00165994",0.813662073255869,0.020306275628742,"","","OpenSea"
1248,"cg10415792",0.833215721616322,0.0151230807003539,"L1TD1	L1TD1","TSS1500	TSS1500","N_Shore"
1249,"cg09681726",0.77118484221628,0.0354559003292828,"L1TD1	L1TD1","TSS1500	TSS1500","N_Shore"
1250,"cg27300647",0.858373063923421,0.0098897840444866,"L1TD1	L1TD1","TSS200	TSS200","N_Shore"
1251,"cg19594218",0.756125446077994,0.0422850815981782,"L1TD1	L1TD1	L1TD1	L1TD1","1stExon	5'UTR	5'UTR	1stExon","Island"
1252,"cg23049458",0.743197264542056,0.0488319887720725,"L1TD1	L1TD1","5'UTR	5'UTR","Island"
1253,"cg03731268",0.906062017311292,0.00345217006855864,"L1TD1	L1TD1","5'UTR	5'UTR","Island"
1254,"cg07105657",0.785508398305694,0.0296877327927534,"USP1	USP1	USP1	USP1","5'UTR	5'UTR	1stExon	5'UTR","Island"
1255,"cg10702158",0.854984926981148,0.0105331095416909,"DOCK7	DOCK7	DOCK7	DOCK7	DOCK7","TSS200	TSS200	TSS200	TSS200	TSS200","Island"
1256,"cg12983110",0.74447551312475,0.0481549200180133,"DOCK7	DOCK7	DOCK7	DOCK7	DOCK7","TSS200	TSS200	TSS200	TSS200	TSS200","Island"
1257,"cg14074626",0.818555957911287,0.0189222677603379,"","","OpenSea"
1258,"cg00597687",0.771698298751463,0.0352409180235268,"","","Island"
1259,"cg08112534",0.75204116915874,0.0442955712634675,"FOXD3-AS1	FOXD3-AS1	FOXD3-AS1	FOXD3-AS1	FOXD3","Body	Body	TSS1500	TSS1500	1stExon","Island"
1260,"cg21836358",0.790079869138837,0.0279821471234968,"FOXD3	FOXD3","3'UTR	1stExon","Island"
1261,"cg01067151",0.799726720733174,0.0246444884720679,"","","N_Shelf"
1262,"cg02426376",0.905506491925891,0.00349932018498794,"","","N_Shore"
1263,"cg23624671",0.836656280600404,0.0142994541368372,"ALG6	ALG6","1stExon	5'UTR","Island"
1264,"cg24082630",0.849080908594534,0.0116746543983536,"ROR1	ROR1","TSS200	TSS200","Island"
1265,"cg07738456",0.836857970678398,0.0142487920272333,"ROR1	ROR1","Body	Body","OpenSea"
1266,"cg02697373",0.832291484748259,0.015310250403017,"","","OpenSea"
1267,"cg15132650",0.817426423274869,0.0192265200512072,"CACHD1","TSS1500","Island"
1268,"cg03202416",0.835532090186185,0.0145615920691376,"CACHD1","TSS1500","Island"
1269,"cg14827054",0.742308301336541,0.0493029610506452,"CACHD1	CACHD1	CACHD1","1stExon	Body	5'UTR","S_Shore"
1270,"cg25021456",0.913517244192674,0.00282854841847338,"CACHD1","Body","S_Shelf"
1271,"cg25020373",0.753511144970243,0.0435565856654602,"JAK1","TSS200","Island"
1272,"cg07835254",0.741997922467745,0.0494825975756361,"","","Island"
1273,"cg12752586",0.76905116166399,0.0363448033072054,"","","S_Shore"
1274,"cg10380652",0.940326734037996,0.00108516327105337,"AK3L1	AK3L1	AK3L1","TSS1500	TSS1500	TSS1500","N_Shore"
1275,"cg23013958",0.829883856085314,0.0158832639989778,"AK3L1	AK3L1	AK3L1","TSS1500	TSS1500	TSS1500","N_Shore"
1276,"cg21570528",0.74312623478357,0.0488674096078923,"AK3L1	AK3L1	AK3L1","5'UTR	TSS1500	TSS200","Island"
1277,"cg18312587",0.819012548529938,0.0188052149174676,"AK3L1	AK3L1	AK3L1","Body	Body	Body","Island"
1278,"cg21449450",0.794929485277163,0.0262640884693252,"","","Island"
1279,"cg25307371",0.975351837791624,9.25695721240208e-05,"LEPROT	LEPR	LEPR	LEPR","TSS1500	TSS1500	TSS1500	TSS1500","N_Shore"
1280,"cg04704294",0.803216098601861,0.0234961602913165,"PDE4B	PDE4B","TSS1500	TSS1500","N_Shore"
1281,"cg20776107",0.911763632334572,0.00296180131623323,"PDE4B	PDE4B	PDE4B	PDE4B	PDE4B","Body	Body	Body	Body	Body","OpenSea"
1282,"cg27590792",0.849777073869903,0.0115294333797381,"WDR78	WDR78	MIER1	MIER1	MIER1	MIER1	MIER1	MIER1	MIER1	MIER1	MIER1	WDR78	WDR78","1stExon	1stExon	TSS200	TSS200	TSS200	TSS200	TSS200	TSS200	TSS200	TSS200	TSS200	5'UTR	5'UTR","Island"
1283,"cg22855438",0.790946897394165,0.027689874096617,"MIER1	MIER1	MIER1	MIER1	MIER1	MIER1	MIER1	MIER1	MIER1	MIER1","TSS200	Body	5'UTR	Body	5'UTR	Body	Body	Body	TSS200	Body","Island"
1284,"cg17833169",0.887173149658354,0.0054943870058969,"","","Island"
1285,"cg22654157",0.940371847638149,0.00108516327105337,"C1orf141	C1orf141	C1orf141","TSS200	TSS200	TSS200","Island"
1286,"cg12940439",0.907010520817713,0.00336123971267447,"","","Island"
1287,"cg03340356",0.818800922200858,0.0188459873399224,"","","S_Shore"
1288,"cg03258346",0.745062178407598,0.0478452445991822,"SERBP1	SERBP1	SERBP1	SERBP1","TSS200	TSS200	TSS200	TSS200","Island"
1289,"cg25738279",0.856189754095013,0.0103140723034229,"","","OpenSea"
1290,"cg13399816",0.773885523256197,0.0343715951093519,"GNG12","TSS1500","S_Shore"
1291,"cg25189904",0.799761670290011,0.0246378381117595,"GNG12","TSS1500","S_Shore"
1292,"cg26764244",0.820454006019963,0.0184250665392861,"GNG12","TSS1500","S_Shore"
1293,"cg13099417",0.803187956333274,0.0234976859980548,"DIRAS3","TSS1500","N_Shore"
1294,"cg13205059",0.862901317142992,0.00905987786468883,"GPR177","Body","OpenSea"
1295,"cg04711294",0.935835119967034,0.00133056086645813,"WLS	WLS	WLS","Body	Body	Body","OpenSea"
1296,"cg08474403",0.844445224858804,0.0125861082141677,"DEPDC1	DEPDC1	DEPDC1	DEPDC1","1stExon	1stExon	5'UTR	5'UTR","Island"
1297,"cg27128435",0.779539885402597,0.0320401563179644,"","","OpenSea"
1298,"cg24536474",0.888953611108196,0.00527129723680715,"","","OpenSea"
1299,"cg00165323",0.764746213543513,0.0382621995051265,"","","S_Shore"
1300,"cg22076941",0.749930770286866,0.0453480944890351,"","","S_Shore"
1301,"cg00541156",0.851513473906658,0.0111958048438678,"SFRS11","Body","Island"
1302,"cg00211648",0.744498715109396,0.0481405640079585,"PTGER3	PTGER3	PTGER3	PTGER3	PTGER3	PTGER3	PTGER3	PTGER3	PTGER3	PTGER3	ZRANB2-AS1","TSS200	TSS200	TSS200	TSS200	TSS200	TSS200	TSS200	TSS200	TSS200	TSS200	Body","Island"
1303,"cg14250931",0.92278469496163,0.00215432872654239,"PTGER3	PTGER3	PTGER3	PTGER3	PTGER3	PTGER3	PTGER3	PTGER3	PTGER3	PTGER3	ZRANB2-AS1","TSS1500	TSS1500	TSS1500	TSS1500	TSS1500	TSS1500	TSS1500	TSS1500	TSS1500	TSS1500	Body","S_Shore"
1304,"cg22427475",0.852491489860043,0.0109985542799876,"C1orf173","TSS200","OpenSea"
1305,"cg15386773",0.766627891608068,0.0373869624917637,"C1orf173","TSS200","OpenSea"
1306,"cg27268184",0.872113094854617,0.00756250791290995,"C1orf173","TSS200","OpenSea"
1307,"cg13341453",0.911692994000662,0.002968450988491,"C1orf173","TSS200","OpenSea"
1308,"cg03513964",0.75619495687558,0.0422530846765968,"C1orf173","TSS1500","OpenSea"
1309,"cg17719053",0.809879039460778,0.0214223470809791,"TYW3	CRYZ	CRYZ	TYW3	TYW3	CRYZ	CRYZ","TSS1500	5'UTR	5'UTR	TSS1500	TSS1500	5'UTR	5'UTR","OpenSea"
1310,"cg10128416",0.88793245592633,0.00540463827403646,"TYW3	CRYZ	CRYZ	TYW3	TYW3	CRYZ	CRYZ","TSS1500	5'UTR	5'UTR	TSS1500	TSS1500	5'UTR	5'UTR","OpenSea"
1311,"cg21906852",0.909860339142218,0.00312246533315829,"TYW3	CRYZ	CRYZ	TYW3	TYW3	CRYZ	CRYZ","TSS1500	5'UTR	5'UTR	TSS1500	TSS1500	5'UTR	5'UTR","OpenSea"
1312,"cg09502221",0.988036669906637,8.21050384011074e-06,"TYW3	CRYZ	CRYZ	TYW3	TYW3	CRYZ	CRYZ","TSS1500	5'UTR	5'UTR	TSS1500	TSS1500	5'UTR	5'UTR","OpenSea"
1313,"cg13528603",0.966330112085896,0.000232115830445934,"CRYZ	CRYZ	CRYZ	CRYZ	TYW3	TYW3	CRYZ	CRYZ	CRYZ	CRYZ	TYW3","5'UTR	5'UTR	5'UTR	5'UTR	TSS200	TSS200	1stExon	1stExon	1stExon	1stExon	TSS200","OpenSea"
1314,"cg07399417",0.970126979479906,0.00016343068165124,"TYW3	CRYZ	TYW3	CRYZ	CRYZ	CRYZ	TYW3	CRYZ	CRYZ	CRYZ	CRYZ","TSS200	5'UTR	TSS200	1stExon	1stExon	5'UTR	TSS200	5'UTR	1stExon	1stExon	5'UTR","OpenSea"
1315,"cg26855724",0.927824300783173,0.00182622392284069,"TYW3	CRYZ	TYW3	CRYZ	CRYZ	CRYZ	TYW3	CRYZ	CRYZ	CRYZ	CRYZ","TSS200	5'UTR	TSS200	1stExon	1stExon	5'UTR	TSS200	5'UTR	1stExon	1stExon	5'UTR","OpenSea"
1316,"cg02709834",0.972374417126006,0.000130080210647988,"CRYZ	TYW3	CRYZ	CRYZ	TYW3	CRYZ	CRYZ	CRYZ	TYW3	TYW3	CRYZ	CRYZ	TYW3","5'UTR	TSS200	1stExon	1stExon	1stExon	5'UTR	5'UTR	1stExon	1stExon	5'UTR	1stExon	5'UTR	5'UTR","OpenSea"
1317,"cg26690034",0.974916138069614,9.62835885805921e-05,"CRYZ	CRYZ	CRYZ	TYW3	TYW3	CRYZ	CRYZ	CRYZ	TYW3	CRYZ	CRYZ","5'UTR	1stExon	1stExon	1stExon	Body	5'UTR	5'UTR	1stExon	1stExon	1stExon	5'UTR","OpenSea"
1318,"cg26752657",0.962329607513537,0.000320801962178098,"CRYZ	CRYZ	CRYZ	TYW3	TYW3	CRYZ	CRYZ	CRYZ	TYW3	CRYZ	CRYZ","5'UTR	1stExon	1stExon	1stExon	Body	5'UTR	5'UTR	1stExon	1stExon	1stExon	5'UTR","OpenSea"
1319,"cg21535942",0.926280634515753,0.00192248009079041,"CRYZ	TYW3	CRYZ	CRYZ	CRYZ	TYW3	TYW3","TSS200	1stExon	TSS200	TSS200	TSS200	1stExon	Body","OpenSea"
1320,"cg00121533",0.953117023453091,0.000573130826537069,"CRYZ	CRYZ	TYW3	CRYZ	TYW3	CRYZ	TYW3","TSS200	TSS200	Body	TSS200	Body	TSS200	Body","OpenSea"
1321,"cg26457504",0.952730798924915,0.000585807247410338,"CRYZ	CRYZ	CRYZ	CRYZ	TYW3	TYW3	TYW3","TSS200	TSS200	TSS200	TSS200	Body	Body	Body","OpenSea"
1322,"cg09200014",0.909085361497889,0.00318831712608757,"CRYZ	CRYZ	CRYZ	CRYZ	TYW3	TYW3	TYW3","TSS200	TSS200	TSS200	TSS200	Body	Body	Body","OpenSea"
1323,"cg04250926",0.971374335681953,0.000144554401799992,"CRYZ	CRYZ	TYW3	CRYZ	TYW3	CRYZ	TYW3","TSS1500	TSS1500	Body	TSS1500	Body	TSS1500	Body","OpenSea"
1324,"cg13113953",0.787050070767881,0.0290976749773521,"","","OpenSea"
1325,"cg02861380",0.747309300536291,0.0466776936115588,"LHX8","Body","Island"
1326,"cg13054234",0.762711813512191,0.0392053208040723,"","","S_Shelf"
1327,"cg22875332",0.900356711749464,0.00397681169235964,"ACADM	ACADM","TSS1500	TSS1500","N_Shore"
1328,"cg10523679",0.950314267541078,0.000670695723136324,"ACADM	ACADM","TSS1500	TSS1500","N_Shore"
1329,"cg02789892",0.922632234123146,0.00215959943293608,"ACADM	ACADM	ACADM	ACADM	ACADM","TSS200	TSS200	TSS200	TSS200	TSS200","N_Shore"
1330,"cg00170796",0.760780380100852,0.040090988419534,"SNORD45C	RABGGTB","TSS1500	TSS1500","OpenSea"
1331,"cg17826956",0.912286917237121,0.00291995255022482,"","","OpenSea"
1332,"cg14023881",0.920273910516521,0.00230812842514919,"","","OpenSea"
1333,"cg25199254",0.935526022358516,0.00135217155322875,"","","OpenSea"
1334,"cg14562765",0.919908753999657,0.00233448440308706,"","","OpenSea"
1335,"cg09051357",0.914543341999846,0.00273243505823385,"ST6GALNAC5","TSS1500","N_Shore"
1336,"cg21297282",0.775027320075905,0.0339255335807418,"ST6GALNAC5","Body","OpenSea"
1337,"cg02490994",0.869534339297223,0.00797030793442885,"ZZZ3","TSS200","Island"
1338,"cg01485247",0.779944388536316,0.0318717552652522,"ZZZ3","TSS200","Island"
1339,"cg00576259",0.907466777414324,0.00331996857211024,"USP33	USP33	USP33	USP33	USP33	USP33","5'UTR	1stExon	5'UTR	1stExon	5'UTR	1stExon","Island"
1340,"cg06914015",0.771870467964681,0.0351620958003037,"NEXN","5'UTR","S_Shore"
1341,"cg23122707",0.741636932567917,0.0496569122504344,"NEXN	NEXN","5'UTR	5'UTR","OpenSea"
1342,"cg09826056",0.792192462555146,0.0272325232259803,"GIPC2","TSS1500","N_Shore"
1343,"cg22559013",0.909415355014311,0.00316479320661383,"MGC27382","TSS1500","OpenSea"
1344,"cg15258025",0.883036319063044,0.00601627275481475,"PTGFR	PTGFR","TSS1500	TSS1500","N_Shore"
1345,"cg09685982",0.967805887283915,0.000204352547519275,"PTGFR	PTGFR","TSS1500	TSS1500","N_Shore"
1346,"cg27046936",0.831731428683902,0.0154456644903978,"PTGFR	PTGFR	PTGFR	PTGFR","5'UTR	1stExon	1stExon	5'UTR","Island"
1347,"cg14319235",0.866139179909757,0.00851018695901246,"ELTD1","Body","Island"
1348,"cg26719105",0.854034736078255,0.0107181507210288,"ADGRL4","TSS200","Island"
1349,"cg02154252",0.857561595343616,0.0100550525229895,"ELTD1","TSS200","Island"
1350,"cg17815800",0.747825214022266,0.0464276843079025,"","","OpenSea"
1351,"cg07517358",0.917177063597407,0.00252287626767074,"","","OpenSea"
1352,"cg25974355",0.756714454116666,0.041987035689981,"LPHN2","TSS1500","N_Shore"
1353,"cg20510772",0.774031984448851,0.0343242900954216,"","","OpenSea"
1354,"cg01000656",0.852510321534147,0.0109941682720499,"SPATA1	GNG5","TSS1500	Body","Island"
1355,"cg07805730",0.85207834320682,0.0110720036990255,"SSX2IP	SSX2IP	SSX2IP	SSX2IP	SSX2IP","TSS200	TSS200	TSS1500	TSS200	TSS1500","Island"
1356,"cg01630262",0.878742596335838,0.00662485382378606,"","","OpenSea"
1357,"cg06023262",0.7669789736322,0.0372326442550908,"","","OpenSea"
1358,"cg22949578",0.837842958105576,0.0140166778915385,"SYDE2","TSS1500","S_Shore"
1359,"cg13168598",0.756635234080199,0.0420173992196515,"C1orf52	C1orf52	C1orf52","1stExon	Body	5'UTR","Island"
1360,"cg16253641",0.847433472049615,0.0119741630887192,"DDAH1	DDAH1","Body	5'UTR","Island"
1361,"cg07130520",0.74382548876134,0.0484915038445941,"DDAH1	DDAH1","1stExon	5'UTR","Island"
1362,"cg20169015",0.848766793553793,0.0117296097576555,"DDAH1","5'UTR","OpenSea"
1363,"cg18554074",0.816613577110835,0.019447213229135,"DDAH1","5'UTR","OpenSea"
1364,"cg24692177",0.868115548374695,0.00821052167678817,"CYR61","TSS1500","N_Shore"
1365,"cg22879037",0.893885275089224,0.0046664545311546,"","","OpenSea"
1366,"cg21144928",0.82151957910703,0.0181404479660164,"","","Island"
1367,"cg01077609",0.890596510953885,0.00507013443319647,"PKN2	PKN2","5'UTR	1stExon","Island"
1368,"cg17811845",0.792148520548434,0.0272458382638938,"GTF2B","TSS1500","S_Shore"
1369,"cg01423147",0.769265775135417,0.0362494167553072,"RBMXL1	CCBL2	CCBL2	RBMXL1	RBMXL1	CCBL2	RBMXL1	CCBL2","1stExon	1stExon	5'UTR	5'UTR	5'UTR	5'UTR	1stExon	1stExon","Island"
1370,"cg14669130",0.772402849063026,0.0349708854657022,"CCBL2	CCBL2	RBMXL1	RBMXL1","TSS1500	TSS1500	TSS1500	TSS1500","S_Shore"
1371,"cg11309454",0.857188517439884,0.0101285786617184,"CCBL2	CCBL2	RBMXL1	RBMXL1","TSS1500	TSS1500	TSS1500	TSS1500","S_Shore"
1372,"cg23627354",0.774332491613176,0.0342003019908476,"CCBL2	CCBL2	RBMXL1	RBMXL1","TSS1500	TSS1500	TSS1500	TSS1500","S_Shore"
1373,"cg12939515",0.807180746373282,0.0222622854933255,"LRRC8D	LRRC8D","TSS1500	TSS200","Island"
1374,"cg01827717",0.81374720793386,0.0202890383726838,"LRRC8D	LRRC8D","TSS200	5'UTR","S_Shore"
1375,"cg11335133",0.867802726667298,0.00824765259719797,"LRRC8D	LRRC8D","5'UTR	5'UTR","Island"
1376,"cg16695835",0.766140823705483,0.0376198117352881,"LOC492303	ZNF326	ZNF326","TSS1500	Body	Body","Island"
1377,"cg21730067",0.846108885457276,0.0122306495631687,"LOC492303	ZNF326	ZNF326","TSS1500	Body	Body","Island"
1378,"cg13588791",0.899389453116261,0.00406418726789374,"","","OpenSea"
1379,"cg19618374",0.908153803681159,0.00326093857163891,"","","OpenSea"
1380,"cg10621610",0.788102296960539,0.0287029174744142,"","","N_Shore"
1381,"cg16375948",0.741887054511666,0.049534083141402,"","","Island"
1382,"cg18337783",0.834856306473131,0.0147216699766436,"BARHL2","Body","N_Shore"
1383,"cg19811087",0.911732008769445,0.00296603509130708,"","","Island"
1384,"cg12208392",0.760233063828577,0.0403617825572969,"","","Island"
1385,"cg01984304",0.775004747873397,0.0339369037788763,"","","Island"
1386,"cg00000165",0.866874396439562,0.00839532189875979,"","","S_Shore"
1387,"cg13437711",0.798027282034533,0.0252269340941672,"","","Island"
1388,"cg26016074",0.748213427388281,0.0462585924850043,"","","Island"
1389,"cg04605084",0.80698521142946,0.0223181815550872,"ZNF644	ZNF644	ZNF644	ZNF644	ZNF644","5'UTR	1stExon	1stExon	5'UTR	TSS1500","Island"
1390,"cg16865793",0.801714390023699,0.0239896412235561,"","","OpenSea"
1391,"cg12403142",0.885953574837554,0.00564145127093272,"","","Island"
1392,"cg14270401",0.777981996002055,0.0326670913493832,"","","OpenSea"
1393,"cg07922843",0.818095702245649,0.0190414447596504,"","","OpenSea"
1394,"cg23721586",0.839627465886724,0.0135953044943694,"TGFBR3","Body","OpenSea"
1395,"cg17074704",0.765875940163945,0.0377402999936152,"TGFBR3","5'UTR","N_Shore"
1396,"cg16382382",0.852085872124387,0.0110714752930974,"TGFBR3","5'UTR","Island"
1397,"cg17074213",0.887489555252805,0.00545665840085266,"TGFBR3	TGFBR3","1stExon	5'UTR","Island"
1398,"cg21907663",0.789472039252027,0.028212498542631,"EVI5","Body","Island"
1399,"cg17012248",0.753265191985965,0.0436762842752513,"FAM69A	FAM69A	FAM69A	FAM69A	FAM69A","Body	Body	Body	Body	Body","OpenSea"
1400,"cg18340013",0.821549744754971,0.0181308453296909,"FAM69A	FAM69A	FAM69A	FAM69A","TSS1500	TSS1500	TSS1500	TSS1500","S_Shore"
1401,"cg08195484",0.751067159315649,0.0447625059259586,"MTF2	MTF2	MTF2	MTF2","TSS200	TSS200	TSS200	TSS200","Island"
1402,"cg05396182",0.872724624313026,0.0074685930505322,"MTF2	MTF2	MTF2	MTF2","TSS200	TSS200	TSS200	TSS200","Island"
1403,"cg21095988",0.828244500075963,0.0163255590582441,"TMED5	TMED5	TMED5	TMED5	CCDC18	CCDC18	TMED5","1stExon	1stExon	5'UTR	5'UTR	TSS200	TSS200	Body","Island"
1404,"cg01894644",0.817371007824031,0.0192418058227987,"BCAR3	BCAR3	BCAR3","TSS200	5'UTR	5'UTR","Island"
1405,"cg19827167",0.758293435599864,0.0412510429098807,"MIR760","TSS200","Island"
1406,"cg16731318",0.89680419375551,0.0043512406686817,"","","Island"
1407,"cg14375944",0.864093667751796,0.00884659006282095,"","","S_Shelf"
1408,"cg17344060",0.745251459268486,0.0477354551227737,"DNTTIP2","TSS1500","S_Shore"
1409,"cg01921066",0.864103167955801,0.00884659006282095,"ABCA4","Body","OpenSea"
1410,"cg14454571",0.779241034320808,0.0321653648207721,"ABCA4","Body","OpenSea"
1411,"cg20059151",0.741539908423411,0.0497158423030655,"SLC44A3	SLC44A3","5'UTR	Body","Island"
1412,"cg13072927",0.766926950554254,0.037254672918838,"","","OpenSea"
1413,"cg22841328",0.743496351533242,0.0486594613276948,"TMEM56	TMEM56	TMEM56-RWDD3","5'UTR	5'UTR	5'UTR","S_Shore"
1414,"cg21372392",0.94882358984971,0.000717614109761157,"RWDD3	RWDD3	RWDD3	RWDD3	RWDD3	RWDD3	RWDD3	LOC101928118	LOC101928118	TMEM56-RWDD3","TSS200	TSS200	TSS200	TSS200	TSS200	TSS200	TSS200	TSS200	TSS200	Body","N_Shore"
1415,"cg25802439",0.918216959136005,0.00245758166834237,"","","OpenSea"
1416,"cg09138496",0.812636721482627,0.0206174885825129,"","","OpenSea"
1417,"cg02658730",0.952969998757733,0.000577325867800304,"","","N_Shore"
1418,"cg13417096",0.912127915505351,0.00293469980544849,"MIR2682	MIR137	MIR137HG	MIR137HG","TSS1500	TSS1500	ExonBnd	Body","S_Shore"
1419,"cg10489614",0.797836480512664,0.0252874668962884,"MIR137","TSS1500","S_Shore"
1420,"cg08120187",0.812384284817761,0.0206845891431759,"","","N_Shore"
1421,"cg22542050",0.844620621062531,0.0125409345702884,"","","OpenSea"
1422,"cg01876812",0.854788360828827,0.0105710904258136,"","","OpenSea"
1423,"cg07436823",0.822659300291415,0.0178390116828824,"SNX7	SNX7	SNX7","TSS200	TSS200	TSS200","Island"
1424,"cg05596294",0.800988860063315,0.0242520994139779,"LPPR4	LPPR4","TSS200	TSS200","N_Shore"
1425,"cg17157234",0.873257467043091,0.00737515253380537,"","","OpenSea"
1426,"cg00729875",0.798343417518563,0.0251447037306904,"PALMD	PALMD","1stExon	5'UTR","OpenSea"
1427,"cg07420507",0.870100419134182,0.00788847122227459,"AGL	AGL	AGL	AGL	AGL	AGL","TSS1500	TSS1500	5'UTR	1stExon	TSS1500	TSS1500","Island"
1428,"cg05881692",0.960196397221051,0.000368774858222809,"","","OpenSea"
1429,"cg14855972",0.770193715296477,0.0358432663036604,"GPR88","5'UTR","Island"
1430,"cg10298815",0.803218543371283,0.0234961602913165,"GPR88","5'UTR","Island"
1431,"cg13876809",0.806202673090378,0.0225614256490565,"GPR88","3'UTR","S_Shore"
1432,"cg19038540",0.798117884211362,0.0251995965496287,"S1PR1","TSS1500","N_Shore"
1433,"cg01726277",0.756163233801414,0.0422699215078588,"","","OpenSea"
1434,"cg09180564",0.759032928108079,0.0409111971444289,"OLFM3","Body","OpenSea"
1435,"cg08867825",0.874760250320712,0.00715620233333687,"OLFM3","Body","OpenSea"
1436,"cg24393673",0.88519831863595,0.00573478722862349,"OLFM3","Body","OpenSea"
1437,"cg05590735",0.956774512550797,0.000458165205345679,"OLFM3","Body","OpenSea"
1438,"cg23631062",0.853415390204878,0.0108200019686923,"OLFM3","TSS200","OpenSea"
1439,"cg14973421",0.75614990894469,0.0422746007553589,"OLFM3","TSS200","OpenSea"
1440,"cg19443833",0.742217350808265,0.0493494394765777,"","","OpenSea"
1441,"cg22477766",0.747451266422914,0.046615711607679,"","","OpenSea"
1442,"cg00172849",0.829968232754114,0.0158628267640793,"COL11A1	COL11A1	COL11A1	COL11A1","TSS1500	TSS1500	TSS1500	TSS1500","OpenSea"
1443,"cg15697822",0.892737333046247,0.00480368129724366,"NTNG1	NTNG1	NTNG1","5'UTR	5'UTR	5'UTR","S_Shore"
1444,"cg12615557",0.776756976967993,0.0331798388923187,"","","OpenSea"
1445,"cg08707476",0.748724974761795,0.0459934312986757,"","","N_Shelf"
1446,"cg21953332",0.758978993876844,0.0409333544626205,"HENMT1	HENMT1	HENMT1","5'UTR	5'UTR	1stExon","Island"
1447,"cg12521627",0.957261457095309,0.000443012081595773,"HENMT1	HENMT1","TSS1500	TSS1500","Island"
1448,"cg00775615",0.78891091527154,0.0283899035183577,"PRPF38B","TSS200","Island"
1449,"cg00031456",0.862035105908856,0.0092182682902328,"PRPF38B","TSS200","Island"
1450,"cg23041045",0.944714844768831,0.000886928744416685,"FNDC7","TSS200","OpenSea"
1451,"cg12057419",0.84321479721117,0.0128433114030362,"STXBP3","TSS200","Island"
1452,"cg25527125",0.775404034856674,0.0337586986152936,"GPSM2","TSS200","Island"
1453,"cg08274380",0.973598146535954,0.000111301639651845,"GPSM2","TSS200","Island"
1454,"cg24853765",0.831029867776887,0.0156137161761274,"WDR47	WDR47	WDR47","TSS200	TSS200	TSS200","Island"
1455,"cg12080882",0.929395150508169,0.00172619430181234,"TMEM167B","Body","S_Shore"
1456,"cg27528695",0.810965174549323,0.0210988179050369,"","","S_Shore"
1457,"cg26523099",0.787406740705677,0.0289761461537516,"C1orf194	KIAA1324","Body	TSS1500","N_Shore"
1458,"cg04994773",0.748182879314209,0.0462741430134806,"KIAA1324	KIAA1324	C1orf194","5'UTR	1stExon	TSS1500","S_Shore"
1459,"cg16797831",0.806548408743468,0.0224481898386914,"KIAA1324	C1orf194","Body	TSS1500","S_Shore"
1460,"cg13619408",0.841519292962533,0.0132069018904514,"SARS","TSS1500","N_Shore"
1461,"cg07196577",0.754792133357527,0.0429340104831586,"MYBPHL","TSS1500","OpenSea"
1462,"cg12515325",0.770966874873324,0.035534780070314,"SYPL2","TSS200","N_Shore"
1463,"cg10108250",0.765729703170486,0.0378096262458561,"ATXN7L2","TSS1500","N_Shore"
1464,"cg09912352",0.919192075067931,0.00239011059001021,"ATXN7L2","TSS200","N_Shore"
1465,"cg17034109",0.812488001810211,0.0206532809035204,"CYB561D1	CYB561D1	CYB561D1	CYB561D1	CYB561D1","TSS1500	TSS1500	TSS1500	TSS1500	TSS1500","N_Shore"
1466,"cg21692308",0.776255068036194,0.033382467132942,"AMIGO1","3'UTR","N_Shelf"
1467,"cg07104388",0.83720270343864,0.0141763989770624,"GNAI3","TSS200","Island"
1468,"cg09414045",0.93318352823369,0.00148656888569806,"AMPD2	AMPD2	AMPD2","1stExon	TSS1500	5'UTR","Island"
1469,"cg15605011",0.812494355153099,0.0206532809035204,"AMPD2	AMPD2	AMPD2","1stExon	TSS1500	5'UTR","Island"
1470,"cg18933331",0.831635745260802,0.015470331278104,"","","S_Shore"
1471,"cg07351262",0.806949362764345,0.02232050573964,"GSTM4	GSTM4	GSTM4	GSTM4	GSTM4","Body	1stExon	5'UTR	5'UTR	1stExon","Island"
1472,"cg23940568",0.770200629321437,0.0358425475284967,"GSTM4	GSTM4	GSTM4","Body	Body	Body","S_Shore"
1473,"cg05793930",0.742417116859281,0.0492475129251119,"GSTM4	GSTM4	GSTM4","Body	3'UTR	Body","OpenSea"
1474,"cg05132925",0.820878014826662,0.0183036943226403,"","","OpenSea"
1475,"cg16127759",0.792836633907473,0.0270045765359447,"ALX3","TSS1500","S_Shore"
1476,"cg24939845",0.901570664612307,0.00387212840812,"","","Island"
1477,"cg14107583",0.754011702160515,0.043325873224049,"SLC6A17","TSS1500","N_Shore"
1478,"cg23235497",0.826209485136865,0.0168342628862061,"SLC6A17","TSS1500","N_Shore"
1479,"cg17032646",0.780994750994096,0.0314416552237456,"SLC6A17","TSS1500","N_Shore"
1480,"cg13208614",0.852484006732122,0.0110001279542804,"SLC6A17","5'UTR","S_Shore"
1481,"cg25451345",0.780734019401801,0.0315437177652808,"SLC6A17","5'UTR","OpenSea"
1482,"cg13189264",0.825606992710412,0.0170125697954985,"SLC6A17","Body","OpenSea"
1483,"cg16810724",0.986134547244441,1.39071229164833e-05,"KCNC4-AS1	KCNC4	KCNC4	KCNC4","Body	TSS1500	TSS1500	TSS1500","N_Shore"
1484,"cg21217540",0.742775858627967,0.0490551919209697,"","","Island"
1485,"cg03152785",0.862650671713374,0.00910376706035242,"KCNC4	KCNC4	KCNC4","TSS1500	TSS1500	TSS1500","Island"
1486,"cg23593145",0.854254478132968,0.0106792009113966,"KCNC4	KCNC4	KCNC4","TSS200	TSS200	TSS200","Island"
1487,"cg24599205",0.863958870644036,0.00886687094628355,"KCNC4	KCNC4	KCNC4	KCNC4	KCNC4	KCNC4","1stExon	5'UTR	1stExon	5'UTR	5'UTR	1stExon","Island"
1488,"cg09368875",0.922102844152298,0.00218263919964021,"HBXIP","Body","N_Shore"
1489,"cg15074876",0.898501497800254,0.00416473984430497,"HBXIP","1stExon","Island"
1490,"cg17827850",0.818355175253317,0.0189694772433354,"HBXIP","1stExon","Island"
1491,"cg16899311",0.777725414671715,0.0327708531592754,"CYMP	LOC440602","Body	TSS200","OpenSea"
1492,"cg15726426",0.84886984385366,0.0117082126733707,"KCNA3","1stExon","Island"
1493,"cg01715299",0.772986444027493,0.0347300836270309,"","","OpenSea"
1494,"cg00729184",0.767251824835198,0.0371177271038918,"","","OpenSea"
1495,"cg27525948",0.77132763052961,0.0353933065909724,"","","OpenSea"
1496,"cg09184981",0.78139685533479,0.0312989909020083,"RAP1A	RAP1A","TSS1500	TSS1500","N_Shore"
1497,"cg25355888",0.747536542418546,0.0465775307091663,"RAP1A	RAP1A	RAP1A","TSS200	5'UTR	5'UTR","Island"
1498,"cg00160914",0.855582901037535,0.0104128294414484,"DDX20	C1orf183","Body	TSS1500","S_Shore"
1499,"cg02247617",0.855764670671192,0.010385250847532,"KCND3	KCND3","Body	Body","OpenSea"
1500,"cg17069915",0.918155232531608,0.00246022983230759,"KCND3-IT1	KCND3	KCND3","TSS200	Body	Body","OpenSea"
1501,"cg22397847",0.762655905984053,0.0392311736003307,"KCND3-IT1	KCND3	KCND3","TSS200	Body	Body","OpenSea"
1502,"cg20432350",0.859000692880842,0.00977312632565858,"KCND3	KCND3","Body	Body","OpenSea"
1503,"cg22957381",0.816724231121204,0.019415857065886,"KCND3	KCND3","TSS1500	TSS1500","Island"
1504,"cg13059411",0.80643005884223,0.0224834008517806,"KCND3	KCND3","TSS1500	TSS1500","Island"
1505,"cg06161010",0.769675037225857,0.0360894663102488,"","","OpenSea"
1506,"cg07199535",0.816350021301683,0.0195340735433094,"","","OpenSea"
1507,"cg23821082",0.843501104303174,0.0127859472659911,"CTTNBP2NL","TSS200","Island"
1508,"cg07974622",0.765851073438613,0.0377542412835023,"WNT2B	WNT2B","Body	TSS200","Island"
1509,"cg21454231",0.801562277518965,0.0240433598249666,"WNT2B	WNT2B","Body	TSS200","Island"
1510,"cg24260714",0.877125564760835,0.0068440977817763,"WNT2B	WNT2B	WNT2B","TSS200	5'UTR	Body","Island"
1511,"cg03523193",0.78567041608901,0.029618214028212,"CAPZA1	ST7L	ST7L	ST7L	ST7L","Body	TSS1500	TSS1500	TSS1500	TSS1500","S_Shore"
1512,"cg10751131",0.891631477397548,0.0049406575006116,"PPM1J","TSS200","Island"
1513,"cg26044038",0.76789447919375,0.0368618292026364,"","","Island"
1514,"cg10839663",0.830048153383917,0.0158454434981284,"","","Island"
1515,"cg23746359",0.759920858240355,0.0405103717403631,"FAM19A3	FAM19A3","TSS1500	TSS1500","Island"
1516,"cg16139006",0.9248245809,0.00202863749268921,"","","S_Shore"
1517,"cg27474091",0.824037155402844,0.0174265760745133,"LINC01356","TSS200","S_Shore"
1518,"cg09787820",0.745373276255862,0.047663942372961,"LINC01356","TSS200","S_Shore"
1519,"cg26162147",0.884677947973848,0.00579928438928289,"SLC16A1	SLC16A1","TSS1500	TSS1500","S_Shore"
1520,"cg01328949",0.954997843378959,0.000507767477925248,"SLC16A1	SLC16A1","TSS1500	TSS1500","S_Shore"
1521,"cg18941151",0.879094897821926,0.00657188407960068,"BCL2L15","TSS1500","OpenSea"
1522,"cg01741735",0.751797927769444,0.0444094054778799,"HIPK1-AS1	HIPK1-AS1	HIPK1	HIPK1","TSS1500	TSS200	5'UTR	5'UTR","Island"
1523,"cg18222544",0.771458801664203,0.0353518255647128,"","","OpenSea"
1524,"cg12728020",0.765173947174476,0.0380671233327663,"","","S_Shore"
1525,"cg09640862",0.747729725540315,0.0464744426383632,"TRIM33	TRIM33","Body	Body","N_Shore"
1526,"cg00760200",0.910902024211792,0.00303583826378206,"TRIM33	TRIM33","TSS200	TSS200","Island"
1527,"cg27374518",0.747017603881581,0.0468174276544596,"CSDE1	CSDE1	CSDE1	CSDE1	CSDE1	CSDE1","TSS1500	TSS1500	TSS1500	TSS1500	TSS1500	TSS1500","OpenSea"
1528,"cg06990630",0.759967550468983,0.0404924779281916,"SIKE1	SIKE1","TSS200	TSS200","Island"
1529,"cg21859597",0.837286028202891,0.0141503829284911,"SIKE1	SIKE1","TSS200	TSS200","Island"
1530,"cg24985030",0.798127331375333,0.0251995965496287,"SYCP1	SYCP1	SYCP1	SYCP1","TSS200	TSS200	TSS200	TSS200","N_Shore"
1531,"cg04115969",0.913874623565139,0.00279133078585185,"SYCP1","TSS200","Island"
1532,"cg01522456",0.954057672624118,0.000533059251599621,"TSPAN2","TSS200","Island"
1533,"cg14867388",0.771330731770942,0.0353933065909724,"TSPAN2	TSPAN2	TSPAN2","TSS200	TSS200	TSS200","Island"
1534,"cg20757322",0.815549381304636,0.0197595869723583,"TSPAN2	TSPAN2	TSPAN2","TSS200	TSS200	TSS200","Island"
1535,"cg10389936",0.851310954492479,0.0112273486671088,"","","OpenSea"
1536,"cg21420366",0.798517706152895,0.0250827401960158,"NGF","5'UTR","N_Shore"
1537,"cg25599129",0.775047101972545,0.0339203531324662,"","","OpenSea"
1538,"cg17873750",0.818943745593508,0.0188191307233416,"NHLH2	NHLH2	NHLH2","5'UTR	1stExon	5'UTR","S_Shore"
1539,"cg16631774",0.808535078710706,0.0218415474798678,"SLC22A15	LOC101928977","TSS200	Body","Island"
1540,"cg09144709",0.831768411788307,0.015435645793593,"ATP1A1	ATP1A1	ATP1A1","TSS1500	5'UTR	1stExon","Island"
1541,"cg01833417",0.910041446216323,0.00310599004860193,"ATP1A1	ATP1A1","Body	Body","S_Shore"
1542,"cg05565562",0.872393110640864,0.00752248588065908,"C1orf203	C1orf203	C1orf203	C1orf203	C1orf203","Body	Body	Body	Body	Body","N_Shore"
1543,"cg17179875",0.832486064851024,0.0152716519781976,"C1orf203	C1orf203	C1orf203	C1orf203	C1orf203","TSS1500	TSS1500	TSS200	TSS1500	TSS200","Island"
1544,"cg27498534",0.873926901574996,0.00727000810612543,"LOC101929023	LOC101929023","Body	Body","OpenSea"
1545,"cg10679855",0.747672118969274,0.0465083769951756,"CD58	CD58	CD58","TSS200	TSS200	TSS200","Island"
1546,"cg11551019",0.879623530945912,0.0064984461043992,"IGSF3	IGSF3","Body	Body","OpenSea"
1547,"cg19617396",0.763792947771607,0.0387039136664266,"IGSF3	IGSF3","Body	Body","OpenSea"
1548,"cg06644660",0.760384222742476,0.0402895031163129,"","","OpenSea"
1549,"cg17908602",0.894619152743335,0.00458437092694073,"","","OpenSea"
1550,"cg19319928",0.852339676422654,0.0110187782555572,"","","OpenSea"
1551,"cg08846011",0.904122268304681,0.00362701903741508,"","","OpenSea"
1552,"cg09313258",0.814442775060764,0.020076249395435,"","","OpenSea"
1553,"cg11708721",0.810390570465218,0.0212716847449487,"PTGFRN","3'UTR","OpenSea"
1554,"cg09478857",0.79467118830278,0.0263339538028603,"TRIM45	TRIM45","TSS1500	TSS1500","Island"
1555,"cg27055365",0.787231352164659,0.0290309200775899,"VTCN1","3'UTR","OpenSea"
1556,"cg11819305",0.938112016164444,0.00120741836427364,"MAN1A2	MAN1A2","5'UTR	1stExon","S_Shore"
1557,"cg11730925",0.767478150522638,0.0370326341895008,"FAM46C","TSS200","Island"
1558,"cg04720592",0.766988847290873,0.0372283369339502,"FAM46C","Body","OpenSea"
1559,"cg22538240",0.874719355412963,0.00715923589231622,"FAM46C","Body","OpenSea"
1560,"cg22903943",0.896629596243992,0.00436548764518164,"SPAG17","Body","OpenSea"
1561,"cg11391335",0.840376783404732,0.0134328954069416,"TBX15","5'UTR","N_Shore"
1562,"cg22378919",0.876413558071938,0.00693193730333667,"TBX15","5'UTR","N_Shore"
1563,"cg09789768",0.847101073132379,0.0120416346390365,"TBX15","5'UTR","S_Shore"
1564,"cg24720355",0.874076820381821,0.00725217023476094,"TBX15","5'UTR","N_Shore"
1565,"cg10589949",0.825354879777914,0.0170744726867871,"","","Island"
1566,"cg11530693",0.773070856319289,0.0347026563367212,"ZNF697","Body","Island"
1567,"cg00482226",0.758069270559928,0.0413590105587803,"ZNF697","5'UTR","N_Shore"
1568,"cg07090813",0.952234569714721,0.000604697974663395,"PHGDH","TSS200","N_Shore"
1569,"cg02431147",0.840130257873003,0.013489058418526,"PHGDH	PHGDH","5'UTR	1stExon","N_Shore"
1570,"cg07477090",0.793671157569206,0.0267082254953252,"PHGDH","Body","Island"
1571,"cg14476101",0.773462470188328,0.034532444418884,"PHGDH","Body","S_Shore"
1572,"cg10446745",0.946131093381639,0.000829180092215258,"ADAM30","TSS200","S_Shore"
1573,"cg10104810",0.822801544814611,0.0178004218506911,"NOTCH2	NOTCH2","1stExon	5'UTR","Island"
1574,"cg04080517",0.75078587953687,0.0449145498279459,"HIST2H2BA","TSS1500","N_Shore"
1575,"cg12988231",0.905666009822393,0.00348544521724837,"","","OpenSea"
1576,"cg01036332",0.90216508195321,0.00379830747650112,"","","OpenSea"
1577,"cg03032015",0.84954928970006,0.0115770149292316,"","","Island"
1578,"cg00004121",0.810713077371856,0.0211722533736,"","","Island"
1579,"cg07316644",0.899812925709255,0.00402414483661261,"","","S_Shelf"
1580,"cg26330547",0.801211317218956,0.0241710678165548,"","","OpenSea"
1581,"cg23671051",0.813501840992698,0.0203516565275598,"","","OpenSea"
1582,"cg08251427",0.818476623416151,0.0189437215751981,"","","Island"
1583,"cg15125770",0.765245888624438,0.0380402480586329,"","","OpenSea"
1584,"cg02202408",0.845805144907159,0.0122961621427381,"LOC102723769","Body","OpenSea"
1585,"cg07587512",0.888407666170013,0.00534234948884747,"","","S_Shore"
1586,"cg15257568",0.763448847856714,0.0388763161385566,"","","S_Shelf"
1587,"cg17880889",0.759703209814556,0.0406093694574858,"","","OpenSea"
1588,"cg07148241",0.808615395077104,0.0218266964376376,"","","OpenSea"
1589,"cg15853942",0.934544164084295,0.00140577783929161,"","","Island"
1590,"cg04859241",0.837668974589374,0.0140447399155054,"","","Island"
1591,"cg04092883",0.791225849637892,0.0275722932511962,"","","S_Shore"
1592,"cg07502837",0.874334544335392,0.00721817769750726,"","","OpenSea"
1593,"cg05039129",0.763405316306287,0.0388894754299934,"","","OpenSea"
1594,"cg06525145",0.965385614042164,0.00025376650690899,"","","Island"
1595,"cg16848754",0.772074080173046,0.0350875060166528,"PDE4DIP	PDE4DIP	PDE4DIP	PDE4DIP	PDE4DIP	NBPF20	NBPF9","Body	Body	Body	Body	Body	Body	Body","OpenSea"
1596,"cg13921652",0.765471666850784,0.0379308873447585,"PDE4DIP	PDE4DIP	PDE4DIP	PDE4DIP","1stExon	5'UTR	Body	Body","Island"
1597,"cg04885673",0.927397040119399,0.00184641178373487,"PDE4DIP	PDE4DIP	PDE4DIP	PDE4DIP","1stExon	5'UTR	Body	Body","Island"
1598,"cg06636527",0.767411518762814,0.0370608525637176,"PDE4DIP	PDE4DIP	PDE4DIP","TSS1500	Body	Body","Island"
1599,"cg11244813",0.804641149691007,0.0230526468257904,"PDE4DIP","Body","Island"
1600,"cg23977954",0.820508546641178,0.0184142004125296,"PDE4DIP","Body","Island"
1601,"cg07394701",0.885587433886899,0.00568419073445335,"","","S_Shore"
1602,"cg01780466",0.817908688632551,0.0190829172543428,"LIX1L","1stExon","Island"
1603,"cg22809229",0.861691175391293,0.00927920142436461,"GNRHR2	GNRHR2	GNRHR2	PEX11B	PEX11B	PEX11B	PEX11B	PEX11B	NBPF20	NBPF10	NBPF10","Body	Body	Body	TSS1500	TSS1500	TSS1500	TSS1500	TSS1500	Body	Body	Body","N_Shore"
1604,"cg03987003",0.951154695718671,0.000640430762637913,"GNRHR2	PEX11B","TSS200	TSS1500","Island"
1605,"cg20525831",0.816504110787198,0.0194809774558095,"ANKRD35	ANKRD35	NBPF20	NBPF10	NBPF10","TSS200	TSS200	Body	Body	Body","OpenSea"
1606,"cg07015079",0.88547059316657,0.00569465137961053,"ANKRD35","Body","OpenSea"
1607,"cg15521792",0.853461022270432,0.0108127080215274,"NUDT17","TSS1500","S_Shore"
1608,"cg24984691",0.754628648343954,0.0430155427689571,"POLR3C	RNF115	RNF115	POLR3C	NBPF20	NBPF10	NBPF10","TSS1500	5'UTR	1stExon	TSS200	Body	Body	Body","Island"
1609,"cg26362576",0.838045086507137,0.0139649502369714,"POLR3C	RNF115","TSS1500	1stExon","Island"
1610,"cg06095777",0.75390971824065,0.0433805864478833,"CD160","5'UTR","Island"
1611,"cg11743829",0.813185486760999,0.0204436917198377,"CD160","5'UTR","Island"
1612,"cg25221984",0.796260581755529,0.025801377187522,"CD160","5'UTR","Island"
1613,"cg22671717",0.856518027891661,0.0102629954269991,"","","N_Shore"
1614,"cg09219970",0.82754939532301,0.0165059013537743,"","","S_Shore"
1615,"cg16601171",0.83142288565066,0.0155267802951841,"PRKAB2","TSS1500","Island"
1616,"cg05162137",0.813237634477435,0.0204268182279035,"PRKAB2","TSS1500","Island"
1617,"cg15022772",0.746706899247595,0.0469791601493959,"FMO5	FMO5	FMO5	FMO5	FMO5	FMO5","1stExon	5'UTR	5'UTR	5'UTR	1stExon	1stExon","OpenSea"
1618,"cg02304233",0.818049163917413,0.0190434827199905,"BCL9","5'UTR","N_Shore"
1619,"cg26191449",0.905729120633849,0.00348241332861514,"GJA5","TSS200","OpenSea"
1620,"cg03965496",0.779844501603224,0.0319133789475764,"","","Island"
1621,"cg01052200",0.790202090786807,0.0279346524507885,"","","Island"
1622,"cg03242265",0.807720099874091,0.0220777703604488,"","","Island"
1623,"cg00171578",0.872576623479013,0.00749083628003364,"","","Island"
1624,"cg17476910",0.781543998309778,0.0312310056842372,"","","N_Shore"
1625,"cg19639898",0.85861269563461,0.00984714084652008,"","","S_Shore"
1626,"cg23350716",0.98016339601569,4.35839498076923e-05,"PPIAL4B	PPIAL4A","TSS1500	TSS1500","OpenSea"
1627,"cg19507893",0.759727464235881,0.0405961501216763,"","","N_Shore"
1628,"cg05871585",0.856549505917728,0.0102544360729362,"NBPF14	NBPF8	NBPF9	NBPF8	NBPF8	NBPF25P","1stExon	1stExon	Body	Body	Body	Body","OpenSea"
1629,"cg11340941",0.777033715308608,0.0330684203420175,"","","OpenSea"
1630,"cg01925498",0.783799150510739,0.0303342064064986,"","","N_Shore"
1631,"cg20626321",0.92702544118621,0.00187097010103182,"LOC645166	LOC645166	NBPF25P","TSS1500	TSS1500	Body","OpenSea"
1632,"cg00324257",0.876670026307132,0.00689651634737509,"LOC645166	LOC645166","TSS1500	TSS1500","OpenSea"
1633,"cg02393684",0.772405200758421,0.0349706580296987,"","","N_Shelf"
1634,"cg22431262",0.886251835205878,0.00559547484710118,"","","N_Shore"
1635,"cg19769301",0.830255964314667,0.0157980049298641,"","","N_Shore"
1636,"cg15686402",0.801091874739996,0.0242142855557418,"","","S_Shore"
1637,"cg21937395",0.805422986495458,0.022816051396205,"","","Island"
1638,"cg22587855",0.873343467987458,0.00735621550179246,"","","OpenSea"
1639,"cg07313088",0.798183744206444,0.0251912076510775,"","","N_Shore"
1640,"cg17313031",0.781114295429475,0.0313820124933942,"HIST2H2BF","TSS1500","Island"
1641,"cg15157455",0.755167323806595,0.042749125337945,"HIST2H2BF","TSS1500","Island"
1642,"cg15060081",0.827158516286414,0.0166153653860507,"","","OpenSea"
1643,"cg12397297",0.754934712970586,0.0428621397747751,"HIST2H2AC	HIST2H2BE","TSS200	TSS200","Island"
1644,"cg02086349",0.810770817572147,0.0211521093438908,"MTMR11	MTMR11	MTMR11","5'UTR	1stExon	TSS1500","OpenSea"
1645,"cg00941229",0.839736885777325,0.0135714979242922,"OTUD7B	OTUD7B","5'UTR	1stExon","Island"
1646,"cg19583621",0.926349755716725,0.00192168953459703,"PLEKHO1	PLEKHO1	PLEKHO1	PLEKHO1","TSS1500	TSS200	5'UTR	5'UTR","Island"
1647,"cg05037389",0.782071720604403,0.0310191380514442,"CA14	CA14","1stExon	5'UTR","OpenSea"
1648,"cg07539230",0.757835097662636,0.0414468938645665,"APH1A	APH1A	APH1A	APH1A	APH1A	APH1A	APH1A","Body	Body	Body	Body	Body	Body	Body","N_Shore"
1649,"cg01969956",0.771478559294195,0.0353449849318188,"APH1A	APH1A	APH1A	APH1A	APH1A	APH1A	APH1A","Body	Body	Body	Body	Body	Body	Body","N_Shore"
1650,"cg09563216",0.887070232752476,0.00550562926959358,"C1orf51	C1orf51","1stExon	5'UTR","S_Shore"
1651,"cg03960066",0.751191315655017,0.0447083718490624,"C1orf51	C1orf51","1stExon	5'UTR","S_Shore"
1652,"cg09808343",0.826062430587391,0.0168820925145188,"MRPS21	MRPS21	MRPS21","5'UTR	1stExon	5'UTR","Island"
1653,"cg15934674",0.940331237137017,0.00108516327105337,"MRPS21	MRPS21	MRPS21","5'UTR	1stExon	5'UTR","Island"
1654,"cg26738728",0.806161455511176,0.0225749976178377,"RPRD2	RPRD2	RPRD2","TSS1500	TSS1500	TSS1500","N_Shore"
1655,"cg03818307",0.888014144168546,0.00539435975658036,"ECM1	ECM1	ECM1	ECM1","1stExon	1stExon	5'UTR	5'UTR","OpenSea"
1656,"cg00438783",0.762726231463348,0.0392002285686874,"FALEC","TSS200","Island"
1657,"cg02362686",0.742260830170778,0.0493231991345308,"ADAMTSL4	ADAMTSL4","TSS1500	TSS1500","Island"
1658,"cg25410842",0.814938002527342,0.0199320545616311,"ADAMTSL4	ADAMTSL4","TSS1500	TSS1500","Island"
1659,"cg17217603",0.845320060879217,0.0123906566901997,"MCL1	MCL1	MCL1	MCL1","1stExon	1stExon	5'UTR	5'UTR","Island"
1660,"cg10470887",0.811119788129868,0.0210589417158369,"ENSA	ENSA	ENSA	ENSA	ENSA	ENSA	ENSA	ENSA","TSS1500	TSS1500	TSS1500	TSS1500	TSS1500	TSS1500	TSS1500	TSS1500","S_Shore"
1661,"cg04414720",0.864535998344467,0.00877446456191553,"GOLPH3L","TSS1500","OpenSea"
1662,"cg09365446",0.823614108690438,0.0175541681273027,"GOLPH3L","TSS1500","OpenSea"
1663,"cg00304076",0.789993749704548,0.0280152830492587,"ARNT	ARNT	ARNT","Body	Body	Body","OpenSea"
1664,"cg15441434",0.796004805667049,0.0258851422436214,"SETDB1	SETDB1	SETDB1","TSS1500	TSS1500	TSS1500","N_Shore"
1665,"cg05931345",0.900815335551756,0.0039382616253949,"LASS2	LASS2","5'UTR	5'UTR","Island"
1666,"cg14618525",0.772984988732997,0.0347300836270309,"CERS2	CERS2	CERS2	CERS2","1stExon	1stExon	5'UTR	5'UTR","Island"
1667,"cg22012583",0.809605546730919,0.0215086453142263,"LASS2	LASS2","TSS1500	TSS1500","Island"
1668,"cg24327109",0.773691622773731,0.0344577376839612,"C1orf56","TSS200","N_Shore"
1669,"cg00653615",0.791420465501704,0.0275060626997057,"CDC42SE1	CDC42SE1","5'UTR	5'UTR","N_Shelf"
1670,"cg07139440",0.876494146437794,0.00692485216953828,"CDC42SE1	CDC42SE1	MLLT11","5'UTR	5'UTR	TSS1500","N_Shore"
1671,"cg06454388",0.876175105206687,0.00696163248072227,"GABPB2","Body","OpenSea"
1672,"cg06902698",0.877789766765091,0.00675187462560718,"SCNM1	LYSMD1	LYSMD1","TSS1500	Body	1stExon","OpenSea"
1673,"cg22802720",0.827784082141954,0.0164450301912214,"PIP5K1A	PIP5K1A	PIP5K1A	PIP5K1A","TSS200	TSS200	TSS200	TSS200","Island"
1674,"cg08869700",0.742290145500832,0.0493106107879387,"RFX5	RFX5","Body	Body","N_Shore"
1675,"cg24400488",0.74667697240897,0.0469932389279695,"POGZ	POGZ	POGZ","5'UTR	5'UTR	5'UTR","N_Shore"
1676,"cg15600987",0.805591066675733,0.0227570404765399,"CGN","TSS1500","Island"
1677,"cg00778544",0.814482048727069,0.0200636920839827,"SNX27","TSS200","Island"
1678,"cg04056615",0.845923016244809,0.0122712852329235,"CELF3	CELF3	CELF3	CELF3	CELF3","Body	Body	Body	Body	Body","OpenSea"
1679,"cg09014651",0.775736442737888,0.0336088243889794,"CELF3	CELF3	CELF3	CELF3	CELF3","Body	Body	Body	Body	Body","OpenSea"
1680,"cg03991120",0.877631991711558,0.00676397465304991,"TNRC4","Body","OpenSea"
1681,"cg00673661",0.775698855312728,0.0336290433213667,"RIIAD1","TSS200","N_Shore"
1682,"cg11690979",0.917597430974237,0.00249525178092556,"C1orf230","Body","S_Shore"
1683,"cg01609658",0.853510299833278,0.0108050830392421,"RIIAD1","Body","S_Shore"
1684,"cg01559878",0.79268317298481,0.0270634224049374,"RIIAD1","Body","S_Shore"
1685,"cg20745419",0.797172835951922,0.0254791104511954,"C1orf230","Body","S_Shelf"
1686,"cg01717973",0.870207029995048,0.0078737272554459,"OAZ3	MRPL9","Body	TSS200","Island"
1687,"cg20352394",0.75485834002536,0.0428999558270128,"TDRKH	TDRKH	TDRKH	TDRKH","5'UTR	5'UTR	5'UTR	5'UTR","OpenSea"
1688,"cg03431165",0.776949786814933,0.033101284728159,"LINGO4","3'UTR","OpenSea"
1689,"cg15973171",0.812199452011192,0.0207281935096088,"TCHH","Body","Island"
1690,"cg14661959",0.747682030765139,0.0465064087660881,"TCHH","Body","Island"
1691,"cg04938315",0.835006276733155,0.0146839647599799,"TCHH","Body","Island"
1692,"cg22888160",0.847076575678373,0.0120447382658528,"","","OpenSea"
1693,"cg02675175",0.915589408766344,0.00266336228695392,"FLG	FLG-AS1","Body	Body","OpenSea"
1694,"cg24529535",0.855668156560698,0.0104006521477732,"FLG-AS1	FLG-AS1","Body	Body","OpenSea"
1695,"cg08912276",0.904557977778656,0.00358375093540772,"","","OpenSea"
1696,"cg13950578",0.941964908881917,0.00100852627633746,"","","OpenSea"
1697,"cg03352287",0.786280593753041,0.0293801231962915,"CRCT1","3'UTR","Island"
1698,"cg01864564",0.900508088030406,0.00396478918247778,"CRCT1","3'UTR","Island"
1699,"cg08732526",0.825408824917096,0.0170619444168365,"LCE3A","TSS1500","OpenSea"
1700,"cg09895009",0.814407579001114,0.0200903903603408,"LCE3A","TSS1500","OpenSea"
1701,"cg07821297",0.889196691561967,0.00524168509503729,"LCE3A","TSS1500","OpenSea"
1702,"cg14792160",0.938314246473958,0.00119517557822259,"LCE1E","TSS200","OpenSea"
1703,"cg15923484",0.761790812748749,0.0396272047322187,"LCE1E","3'UTR","OpenSea"
1704,"cg25082710",0.828372829356282,0.0162932721986676,"IVL","TSS1500","OpenSea"
1705,"cg17435617",0.848060084635177,0.0118471291642959,"","","OpenSea"
1706,"cg06101324",0.887751940590394,0.00542938454248356,"SPRR1A","TSS1500","OpenSea"
1707,"cg27020649",0.793141040784029,0.0269018337866918,"LOR","5'UTR","OpenSea"
1708,"cg08611411",0.93010618148349,0.00167708934609847,"LOR","Body","OpenSea"
1709,"cg21860629",0.952552399741611,0.000593928633586865,"LOR","Body","OpenSea"
1710,"cg11534293",0.851034873381682,0.0112843239781071,"LOR","Body","OpenSea"
1711,"cg21107767",0.820096206729306,0.0185142348195969,"S100A7A","TSS200","OpenSea"
1712,"cg16564710",0.924434429454892,0.00205301165106255,"S100A6","TSS200","Island"
1713,"cg24884190",0.892117546287001,0.00487819851404214,"S100A13	C1orf77	S100A13","1stExon	TSS200	5'UTR","Island"
1714,"cg06970545",0.863917819336013,0.00887066566738297,"ILF2	ILF2","Body	5'UTR","N_Shore"
1715,"cg16654806",0.898857875298276,0.00412587293286184,"NPR1","TSS1500","Island"
1716,"cg14178748",0.742881214662358,0.0490045490799434,"NPR1","1stExon","Island"
1717,"cg11367947",0.817755059844247,0.0191285406470637,"INTS3","TSS200","Island"
1718,"cg20308213",0.769469284935594,0.036172680680527,"INTS3","TSS200","Island"
1719,"cg02246692",0.791370396171105,0.0275237556332097,"SLC27A3","TSS1500","N_Shore"
1720,"cg26182859",0.803435847480105,0.0234297212989972,"","","OpenSea"
1721,"cg09762021",0.921798800995238,0.00219629158194147,"","","OpenSea"
1722,"cg12067764",0.882043675703283,0.0061716452156033,"","","OpenSea"
1723,"cg18042081",0.815726576342982,0.0197144681599386,"","","OpenSea"
1724,"cg13502252",0.772157511463963,0.0350537928895219,"","","OpenSea"
1725,"cg13064789",0.758481573754962,0.0411468437493469,"","","OpenSea"
1726,"cg22153745",0.877811221626702,0.00674775026150531,"GATAD2B","5'UTR","N_Shore"
1727,"cg10239863",0.790280551481678,0.0279173766809701,"MIR6737	SLC39A1	SLC39A1	SLC39A1	SLC39A1	SLC39A1	SLC39A1	SLC39A1","TSS1500	5'UTR	5'UTR	5'UTR	5'UTR	5'UTR	1stExon	TSS200","Island"
1728,"cg10152094",0.840977188367232,0.0133183366038684,"C1orf43	UBAP2L	C1orf43	C1orf43	C1orf43	C1orf43	C1orf43	C1orf43	C1orf43	C1orf43	C1orf43	C1orf43	C1orf43	C1orf43	C1orf43	C1orf43	C1orf43	UBAP2L	UBAP2L	UBAP2L","5'UTR	5'UTR	1stExon	1stExon	1stExon	1stExon	1stExon	1stExon	1stExon	5'UTR	5'UTR	5'UTR	5'UTR	5'UTR	5'UTR	5'UTR	1stExon	TSS200	TSS200	TSS200","Island"
1729,"cg24578075",0.801374987588444,0.0241118954999583,"C1orf43	C1orf43	UBAP2L	C1orf43	C1orf43	C1orf43	UBAP2L	C1orf43","1stExon	1stExon	5'UTR	5'UTR	1stExon	5'UTR	TSS200	5'UTR","Island"
1730,"cg25262656",0.787460527573916,0.0289565522198183,"","","OpenSea"
1731,"cg20324858",0.790517416636235,0.0278431429276671,"UBE2Q1","Body","N_Shore"
1732,"cg13393009",0.836687579225539,0.0142943778107967,"CHRNB2","Body","S_Shore"
1733,"cg05439914",0.85074593427499,0.0113347246087832,"ADAR	ADAR	ADAR	ADAR	ADAR","Body	Body	Body	Body	Body","OpenSea"
1734,"cg20239527",0.765548232057776,0.0378928366637346,"ADAR	ADAR	ADAR	ADAR	ADAR	ADAR	ADAR","5'UTR	5'UTR	5'UTR	1stExon	1stExon	5'UTR	1stExon","Island"
1735,"cg25346059",0.805033290350574,0.0229338884868997,"ADAR","5'UTR","Island"
1736,"cg03980662",0.94217518871492,0.00100133724488298,"KCNN3	KCNN3	KCNN3","Body	Body	Body","OpenSea"
1737,"cg19501842",0.763550061490639,0.0388297013879181,"KCNN3	KCNN3	KCNN3","Body	Body	Body","OpenSea"
1738,"cg01963297",0.872406112070662,0.0075198237663219,"KCNN3","1stExon","OpenSea"
1739,"cg24250549",0.809976336835819,0.0213936622708222,"PMVK	PMVK","5'UTR	1stExon","Island"
1740,"cg08375777",0.756882289756121,0.0419144444509936,"PYGO2","TSS200","Island"
1741,"cg27105205",0.857321256618316,0.0101019070769115,"PYGO2","TSS200","Island"
1742,"cg06418219",0.914973032236164,0.00270782022400321,"SHC1	SHC1	CKS1B	CKS1B","TSS1500	TSS1500	Body	Body","S_Shore"
1743,"cg07140482",0.814249274890339,0.0201401018789738,"FLAD1	FLAD1","5'UTR	1stExon","OpenSea"
1744,"cg02632274",0.753246461042376,0.0436843237144515,"","","Island"
1745,"cg16095542",0.957283839909773,0.000442579253028551,"ADAM15	DCST1	ADAM15	ADAM15	DCST1	ADAM15	ADAM15	ADAM15","TSS1500	3'UTR	TSS1500	TSS1500	3'UTR	TSS1500	TSS1500	TSS1500","Island"
1746,"cg18613283",0.809677781768819,0.0214854312917363,"ADAM15	ADAM15	ADAM15	ADAM15	ADAM15	ADAM15	ADAM15	ADAM15	ADAM15	ADAM15	ADAM15	ADAM15	LOC100505666	LOC100505666","TSS200	TSS200	TSS200	TSS200	TSS200	TSS200	TSS200	TSS200	TSS200	TSS200	TSS200	TSS200	TSS200	Body","Island"
1747,"cg13069100",0.907881413226386,0.00328462808548859,"ADAM15	EFNA4	ADAM15	ADAM15	EFNA4	ADAM15	ADAM15	EFNA4	ADAM15","3'UTR	TSS1500	3'UTR	3'UTR	TSS1500	3'UTR	3'UTR	TSS1500	3'UTR","Island"
1748,"cg26335527",0.843734354880235,0.0127277723636578,"EFNA1	EFNA1","TSS200	TSS200","Island"
1749,"cg23329919",0.798776745834788,0.0249972846535663,"DPM3	DPM3	DPM3","5'UTR	TSS200	1stExon","Island"
1750,"cg16600297",0.850605601801638,0.0113594913711181,"DPM3	DPM3","TSS200	TSS1500","Island"
1751,"cg08831354",0.839271532076288,0.0136704832463969,"TRIM46	KRTCAP2","TSS1500	Body","N_Shore"
1752,"cg14162927",0.86425842979883,0.00882112983039206,"TRIM46	KRTCAP2","TSS1500	1stExon","Island"
1753,"cg26233468",0.791907799159395,0.0273379805652764,"TRIM46	KRTCAP2	KRTCAP2","TSS1500	1stExon	5'UTR","Island"
1754,"cg25912717",0.869800745250849,0.00792765183121223,"THBS3","Body","N_Shore"
1755,"cg12218542",0.81368324867211,0.0203032775926479,"GBAP1","Body","OpenSea"
1756,"cg00754584",0.89665412840414,0.00436415173414154,"GBAP1","Body","Island"
1757,"cg19806021",0.865864144391522,0.00855420115124747,"GBAP1","TSS200","Island"
1758,"cg14949102",0.839225688865168,0.0136818993498129,"GBA	GBA	GBA	GBA	GBA","5'UTR	Body	Body	Body	Body","OpenSea"
1759,"cg20457394",0.806760481938027,0.02237624043842,"HCN3","TSS1500","Island"
1760,"cg22941637",0.900814059428978,0.0039382616253949,"HCN3","Body","S_Shore"
1761,"cg09037777",0.784804427806018,0.0299593858572324,"PKLR	PKLR","Body	Body","Island"
1762,"cg26316072",0.820617773147138,0.0183810111990896,"FDPS	FDPS	FDPS","TSS1500	TSS1500	TSS1500","N_Shore"
1763,"cg26420739",0.847877675603287,0.0118863964483533,"FDPS	FDPS	FDPS	FDPS	FDPS","5'UTR	1stExon	TSS200	5'UTR	1stExon","Island"
1764,"cg07162320",0.881771019429065,0.00620646819176732,"RUSC1	RUSC1	RUSC1	C1orf104	RUSC1","Body	Body	Body	TSS1500	Body","Island"
1765,"cg01391297",0.811861505528456,0.0208353117139839,"LOC645676	ASH1L","TSS1500	5'UTR","N_Shore"
1766,"cg09736490",0.754266948267117,0.0432092216951949,"","","OpenSea"
1767,"cg03494828",0.831767799819707,0.015435645793593,"","","OpenSea"
1768,"cg04073618",0.769606306730064,0.0361170248527038,"MSTO1	MSTO1	MSTO1	MSTO1	MSTO1	MSTO1	MSTO1	MSTO2P","TSS200	TSS200	TSS200	TSS200	TSS200	TSS200	TSS200	TSS200","Island"
1769,"cg23799056",0.759132581280448,0.0408621007001675,"YY1AP1	YY1AP1	YY1AP1	YY1AP1	YY1AP1	YY1AP1	DAP3	DAP3	DAP3	DAP3	DAP3	YY1AP1	YY1AP1	YY1AP1	YY1AP1	YY1AP1	YY1AP1	YY1AP1","5'UTR	5'UTR	5'UTR	5'UTR	5'UTR	5'UTR	TSS1500	TSS1500	TSS1500	TSS1500	TSS1500	1stExon	1stExon	5'UTR	5'UTR	Body	Body	5'UTR","Island"
1770,"cg16676300",0.770894880134776,0.0355657176600088,"YY1AP1	YY1AP1	DAP3	DAP3","TSS200	Body	TSS1500	TSS1500","Island"
1771,"cg22802773",0.775649408145364,0.0336433029159233,"YY1AP1	DAP3	DAP3	YY1AP1","TSS200	TSS200	TSS200	TSS1500","Island"
1772,"cg14284289",0.803990685533449,0.023235053953384,"SYT11	SYT11","1stExon	5'UTR","Island"
1773,"cg19891271",0.761420685862487,0.039789289002435,"SSR2","TSS200","Island"
1774,"cg19263494",0.921176138321638,0.00224397346318362,"PMF1	SLC25A44","TSS1500	3'UTR","N_Shore"
1775,"cg14500718",0.784785593590194,0.0299646872113142,"TMEM79	SMG5","TSS1500	Body","OpenSea"
1776,"cg17820306",0.809871011248192,0.0214228017015862,"RHBG	RHBG","Body	Body","S_Shore"
1777,"cg15575683",0.764464591923391,0.0383779538390968,"","","S_Shore"
1778,"cg23046847",0.772989486719736,0.0347300836270309,"","","S_Shore"
1779,"cg12474691",0.853449808297225,0.0108144280455866,"C1orf61","Body","OpenSea"
1780,"cg01937068",0.748074186429749,0.0463241958034594,"","","Island"
1781,"cg04629700",0.803098852308752,0.0235239726809973,"","","OpenSea"
1782,"cg22514756",0.790120778013924,0.0279651568847559,"","","N_Shore"
1783,"cg15070096",0.829638302132727,0.0159553474427992,"MEF2D","TSS1500","Island"
1784,"cg15208197",0.805569209594064,0.0227639255520704,"APOA1BP","TSS1500","N_Shore"
1785,"cg14609757",0.839756933078688,0.0135673811106001,"APOA1BP","1stExon","Island"
1786,"cg11924879",0.762302667689937,0.0393985352385543,"","","OpenSea"
1787,"cg11270792",0.904801076690553,0.00356311454917773,"","","OpenSea"
1788,"cg01612182",0.846475935305947,0.0121558070580507,"HAPLN2	HAPLN2","5'UTR	ExonBnd","N_Shore"
1789,"cg00423039",0.858202237277346,0.0099181395597316,"","","S_Shelf"
1790,"cg02609880",0.852839016467256,0.0109316839748393,"BCAN	BCAN","TSS1500	TSS1500","N_Shore"
1791,"cg10389771",0.769736799130904,0.036065332867366,"BCAN	BCAN","Body	Body","Island"
1792,"cg27274878",0.922791563137668,0.0021543211687223,"BCAN","Body","N_Shore"
1793,"cg09756373",0.762509378526026,0.0393017107663623,"","","S_Shelf"
1794,"cg24598126",0.779487601945807,0.0320667910668706,"CRABP2","TSS200","Island"
1795,"cg10314943",0.898429922351405,0.00417323305419425,"CRABP2	CRABP2","TSS200	TSS200","Island"
1796,"cg03645783",0.82643085085034,0.0167884773580352,"CRABP2	CRABP2","TSS200	TSS1500","Island"
1797,"cg09552128",0.960232733909602,0.000368774858222809,"CRABP2	CRABP2","TSS200	TSS1500","Island"
1798,"cg00173787",0.741565560921428,0.0497034631226806,"C1orf66	C1orf66	ISG20L2	C1orf66	C1orf66","1stExon	5'UTR	TSS1500	1stExon	5'UTR","Island"
1799,"cg11516676",0.818961588713453,0.0188144465560272,"RRNAD1	RRNAD1","Body	Body","OpenSea"
1800,"cg01416295",0.893069763318799,0.004772202910454,"MRPL24	MRPL24","5'UTR	5'UTR","N_Shore"
1801,"cg16475038",0.769473204637091,0.036172680680527,"HDGF	HDGF	HDGF","Body	Body	Body","N_Shore"
1802,"cg12220178",0.897034782773747,0.00432480428136076,"HDGF	HDGF	HDGF","Body	Body	TSS200","Island"
1803,"cg04402095",0.751967613740122,0.0443326688438101,"HDGF	HDGF	HDGF","Body	1stExon	TSS1500","Island"
1804,"cg18593717",0.760569603195479,0.040205875463872,"HDGF	HDGF	HDGF","TSS200	TSS1500	1stExon","Island"
1805,"cg24845595",0.755603122413091,0.0425652737918649,"NTRK1	INSRR","Body	Body","N_Shore"
1806,"cg03888033",0.764095945116054,0.0385633174311003,"NTRK1	INSRR","Body	Body","Island"
1807,"cg02049180",0.838874504904537,0.0137688797018447,"NTRK1	INSRR","Body	Body","N_Shore"
1808,"cg09785555",0.919622774981657,0.0023539808879538,"PEAR1","TSS200","Island"
1809,"cg06360543",0.81281883148997,0.0205568302993824,"C1orf92","TSS1500","N_Shore"
1810,"cg16596889",0.797159421653484,0.0254830477097426,"C1orf92","Body","S_Shore"
1811,"cg07899451",0.836992873270847,0.0142178913235147,"ETV3	ETV3	ETV3","5'UTR	TSS200	1stExon","Island"
1812,"cg18938392",0.946937126702785,0.000788769570619367,"","","OpenSea"
1813,"cg19093991",0.857750100039881,0.0100141099514354,"","","OpenSea"
1814,"cg06850194",0.786067721124401,0.0294666937475422,"","","OpenSea"
1815,"cg01188685",0.819070359049849,0.0187872521819523,"KIRREL	KIRREL","1stExon	5'UTR","N_Shore"
1816,"cg17345026",0.805626471210615,0.0227437494082112,"","","OpenSea"
1817,"cg06053931",0.910785410198422,0.00304457050710396,"","","OpenSea"
1818,"cg14254882",0.767361654382708,0.0370730257918303,"","","N_Shore"
1819,"cg18873957",0.886467913725484,0.00556790994326749,"","","Island"
1820,"cg10963061",0.795908037502831,0.0259176771104233,"","","Island"
1821,"ch.1.156669547F",0.771150389558203,0.0354681645562063,"","","OpenSea"
1822,"cg12798524",0.796570452672571,0.0256859021557457,"","","OpenSea"
1823,"cg10170060",0.868031411440413,0.00822433153924437,"","","OpenSea"
1824,"cg23480237",0.810208004887335,0.0213304626464947,"","","OpenSea"
1825,"cg14236097",0.768594994952339,0.0365366768953358,"DUSP23","TSS200","Island"
1826,"cg01112401",0.868878179287067,0.00808359243332218,"DUSP23","TSS200","Island"
1827,"cg23750265",0.758360985077539,0.0412121182064578,"C1orf204	VSIG8","Body	Body","Island"
1828,"cg00099427",0.789862731254566,0.0280588575644295,"CCDC19","TSS1500","Island"
1829,"cg01949073",0.812267187667278,0.0207113672054166,"TAGLN2	TAGLN2	TAGLN2","TSS1500	5'UTR	5'UTR","N_Shore"
1830,"cg13722693",0.790339366400456,0.0278981365510086,"PIGM","TSS200","Island"
1831,"cg10654598",0.840530236584398,0.0134006356947229,"KCNJ10","5'UTR","OpenSea"
1832,"cg06808585",0.756159809305116,0.0422701522504142,"KCNJ9","TSS1500","N_Shelf"
1833,"cg24509168",0.819502939993514,0.0186689339304232,"KCNJ9","TSS200","N_Shelf"
1834,"cg09808786",0.876090359031665,0.00697603357898624,"KCNJ9	KCNJ9","5'UTR	1stExon","N_Shelf"
1835,"cg08246428",0.779741600360712,0.0319681589368154,"CASQ1","TSS200","OpenSea"
1836,"cg23659592",0.819941867178051,0.0185535339027501,"PEA15	PEA15","5'UTR	1stExon","Island"
1837,"cg17506056",0.758642679535196,0.0410718639343409,"DCAF8	DCAF8	DCAF8	DCAF8	DCAF8	DCAF8","Body	1stExon	Body	Body	Body	5'UTR","Island"
1838,"cg26820501",0.789914199190845,0.0280430686736278,"NCSTN	COPA	COPA","TSS200	1stExon	1stExon","Island"
1839,"cg25715498",0.875276441204034,0.00708628846902659,"SLAMF6	SLAMF6	SLAMF6	SLAMF6	SLAMF6	SLAMF6	SLAMF6	SLAMF6","1stExon	1stExon	1stExon	1stExon	5'UTR	5'UTR	5'UTR	5'UTR","OpenSea"
1840,"cg25215890",0.804166402984958,0.0231902277059043,"CD48","Body","OpenSea"
1841,"cg00428668",0.761197589348421,0.0398886305277156,"","","OpenSea"
1842,"cg00071323",0.960538021356101,0.00036147909705632,"","","OpenSea"
1843,"cg01551350",0.782389490429241,0.0309071663762682,"","","OpenSea"
1844,"cg19284575",0.770518771436517,0.035730452668239,"F11R","TSS200","Island"
1845,"cg13382707",0.790064990413332,0.0279859997318791,"USF1	USF1","TSS200	TSS200","OpenSea"
1846,"cg13315770",0.935223996886848,0.00136858183334195,"USF1	USF1","TSS1500	TSS1500","OpenSea"
1847,"cg16673712",0.817564925970396,0.0191823026266675,"UFC1","TSS1500","OpenSea"
1848,"cg24642196",0.890437544659494,0.0050923272535664,"PPOX	PPOX","TSS200	TSS200","Island"
1849,"cg05990652",0.941349957958842,0.00103844810865488,"B4GALT3	B4GALT3	B4GALT3","TSS200	TSS200	TSS200","S_Shore"
1850,"cg06780703",0.877010485644382,0.00686194143447571,"","","N_Shore"
1851,"cg00975746",0.826447800219952,0.0167884773580352,"","","N_Shore"
1852,"cg06526344",0.756899011183991,0.0419091413600442,"HSPA6","TSS200","Island"
1853,"cg02516018",0.79757084510087,0.0253483767252543,"","","OpenSea"
1854,"cg12018765",0.756038935851082,0.0423265557136669,"DUSP12","TSS200","Island"
1855,"cg11132352",0.877313649929577,0.00681455015348249,"DUSP12","1stExon","Island"
1856,"cg24167624",0.780207360473775,0.0317632139899595,"OLFML2B	OLFML2B	OLFML2B	OLFML2B","1stExon	1stExon	5'UTR	5'UTR","Island"
1857,"cg09008080",0.827832026081584,0.0164316214145617,"NOS1AP	NOS1AP","Body	Body","S_Shore"
1858,"cg10796931",0.818873074747713,0.0188303362456516,"UHMK1","TSS1500","N_Shore"
1859,"cg21352794",0.919514728772096,0.00236211162082919,"UAP1","TSS1500","N_Shore"
1860,"cg21718684",0.780556126304108,0.031610493841621,"","","OpenSea"
1861,"cg04469686",0.783330165892655,0.030520144208577,"HSD17B7","TSS1500","N_Shore"
1862,"cg25373794",0.817835670024707,0.0190985878706148,"HSD17B7","TSS1500","N_Shore"
1863,"cg07774025",0.926935734045043,0.00187818960477452,"HSD17B7","Body","Island"
1864,"cg04695131",0.791596704932148,0.027439205290687,"","","OpenSea"
1865,"cg06664095",0.801718391541357,0.0239886643765546,"","","OpenSea"
1866,"cg03703498",0.86808737247446,0.00821685557599798,"","","OpenSea"
1867,"cg26029744",0.761147895569559,0.0399060492343164,"NUF2	NUF2","TSS200	TSS200","Island"
1868,"cg12308308",0.975820407329964,8.67514998960984e-05,"","","OpenSea"
1869,"cg09871685",0.852399848985749,0.0110106068559427,"","","N_Shore"
1870,"cg23619357",0.823040579840402,0.0177209343180926,"","","N_Shore"
1871,"cg24043916",0.899079212562717,0.00409830853878635,"","","N_Shore"
1872,"cg27243353",0.800659667219612,0.0243491007996787,"PBX1	PBX1	PBX1","Body	Body	Body","OpenSea"
1873,"cg24641302",0.753678497923072,0.0434832458361884,"","","Island"
1874,"cg16524049",0.833835054440417,0.0149526487002187,"LMX1A","Body","Island"
1875,"cg15654025",0.848148692357207,0.0118342112761401,"","","S_Shore"
1876,"cg23739048",0.821100713227605,0.0182486435782107,"RXRG	RXRG	RXRG","5'UTR	Body	5'UTR","OpenSea"
1877,"cg19546703",0.895494818691292,0.00447627725002232,"LOC400794	LOC400794","ExonBnd	Body","OpenSea"
1878,"cg10147326",0.753381661614878,0.0436224965147108,"LOC400794","Body","OpenSea"
1879,"cg02449975",0.785297438616986,0.0297669816132553,"","","S_Shelf"
1880,"cg18340617",0.756075166070747,0.0423110588062278,"MGST3","TSS200","Island"
1881,"cg17937102",0.890622270685466,0.00506731261057229,"ALDH9A1","Body","Island"
1882,"cg04316593",0.744239806992066,0.0482810516237066,"ALDH9A1","Body","Island"
1883,"cg21379196",0.83234864416523,0.015294523746077,"ALDH9A1	LOC440700	ALDH9A1","1stExon	TSS200	5'UTR","Island"
1884,"cg24106943",0.799642520335859,0.0246720789255114,"TMCO1","TSS200","Island"
1885,"cg15224822",0.772334951087093,0.0349835359443731,"TMCO1	TMCO1	TMCO1	TMCO1	LOC100147773","TSS1500	TSS1500	TSS1500	TSS1500	Body","S_Shore"
1886,"cg14728038",0.796754474050424,0.0256243211243651,"","","OpenSea"
1887,"cg21024022",0.91715655254098,0.00252287626767074,"","","OpenSea"
1888,"cg11966583",0.812522337378621,0.0206466399539012,"TADA1	TADA1","1stExon	5'UTR","Island"
1889,"cg25848076",0.788517028511935,0.0285282499047256,"","","S_Shore"
1890,"cg25755191",0.752147558072827,0.0442417970155057,"","","OpenSea"
1891,"cg25259804",0.794182413952209,0.0265112763220565,"RCSD1	RCSD1","5'UTR	1stExon","Island"
1892,"cg00450304",0.79882430064052,0.0249813223608517,"RCSD1	RCSD1","5'UTR	1stExon","Island"
1893,"cg18800085",0.806840733278374,0.022355102897923,"RCSD1","Body","Island"
1894,"cg26530630",0.793825418590488,0.0266391075869944,"GPR161	GPR161	GPR161	GPR161	GPR161	GPR161	GPR161","Body	Body	Body	Body	Body	Body	Body","OpenSea"
1895,"cg15705071",0.761381026698268,0.039804558149151,"GPR161","5'UTR","Island"
1896,"cg17156855",0.856562197247757,0.0102540146327136,"SFT2D2","TSS1500","Island"
1897,"cg15279002",0.844185585446259,0.0126407494802496,"SFT2D2","TSS200","Island"
1898,"cg14843080",0.795980953443847,0.0258869887903268,"SFT2D2","Body","Island"
1899,"cg20678082",0.921149433334381,0.00224488263738398,"","","OpenSea"
1900,"cg10555800",0.854152741299437,0.0106901637076738,"","","OpenSea"
1901,"cg18159230",0.763598337765298,0.0388068143796161,"ATP1B1	ATP1B1	ATP1B1	ATP1B1","1stExon	1stExon	5'UTR	5'UTR","Island"
1902,"cg02837999",0.820880254995044,0.0183036943226403,"NME7	BLZF1	NME7","TSS1500	5'UTR	TSS1500","OpenSea"
1903,"cg16136262",0.840473791644392,0.0134131017252772,"","","OpenSea"
1904,"cg26204283",0.757274009135348,0.0417279795473717,"METTL18	C1orf112","5'UTR	TSS1500","N_Shore"
1905,"cg15897921",0.842038681534224,0.0130867517942032,"C1orf156	C1orf112	C1orf112","TSS1500	5'UTR	1stExon","S_Shore"
1906,"cg19029696",0.74537397834118,0.047663942372961,"KIFAP3	KIFAP3","5'UTR	1stExon","Island"
1907,"cg19303898",0.840521871296218,0.0134006356947229,"METTL11B","1stExon","OpenSea"
1908,"cg09472366",0.749255967128969,0.0457013236639764,"GORAB	GORAB	GORAB","Body	Body	Body","OpenSea"
1909,"cg13910263",0.870291279335258,0.00785842543125318,"","","OpenSea"
1910,"cg12439157",0.762431728488383,0.0393321549857106,"","","N_Shore"
1911,"cg14820859",0.824398192951052,0.0173365051750171,"PRRX1	PRRX1","TSS1500	TSS1500","N_Shore"
1912,"cg02584225",0.756611732701052,0.0420280217970788,"PRRX1	PRRX1","Body	Body","S_Shelf"
1913,"ch.1.169608016R",0.853935283945339,0.0107337253049344,"","","OpenSea"
1914,"cg11594415",0.832913364242981,0.0151882321717462,"BAT2L2	BAT2L2","1stExon	5'UTR","Island"
1915,"cg00763094",0.836001009200312,0.0144518297256956,"BAT2L2","5'UTR","Island"
1916,"cg00454932",0.83567668162971,0.0145238437683387,"METTL13	METTL13	METTL13","TSS1500	TSS1500	TSS1500","Island"
1917,"cg14848555",0.770401991460384,0.0357792987997474,"METTL13	METTL13	METTL13	METTL13	METTL13	METTL13","1stExon	5'UTR	5'UTR	1stExon	5'UTR	1stExon","Island"
1918,"cg23614428",0.866582228926638,0.00842942676819854,"","","N_Shelf"
1919,"cg02394101",0.88311363318966,0.00600883662057884,"LOC100506023","Body","OpenSea"
1920,"cg07177756",0.874355369907432,0.00721599126158034,"SNORD75	SNORD78	ZBTB37	ZBTB37	SNORD76	GAS5	SNORD77	SNORD44","TSS1500	TSS1500	TSS1500	TSS1500	TSS1500	Body	TSS1500	TSS1500","N_Shore"
1921,"cg02586268",0.824502021544725,0.017314218970844,"SERPINC1","Body","OpenSea"
1922,"cg07819919",0.848702861373122,0.0117402717908335,"RABGAP1L	LOC102724601","TSS200	Body","Island"
1923,"cg15834338",0.826810937723759,0.0166974333422501,"RABGAP1L","5'UTR","Island"
1924,"cg24286764",0.799681110707565,0.0246628465886454,"LOC101928696	RABGAP1L	RABGAP1L	RABGAP1L	RABGAP1L","TSS1500	Body	Body	Body	Body","OpenSea"
1925,"cg16743289",0.748160560933228,0.0462789942831944,"CACYBP	CACYBP","TSS1500	TSS1500","N_Shore"
1926,"cg15340874",0.753154656782374,0.0437323784606808,"CACYBP	CACYBP","Body	5'UTR","Island"
1927,"cg07705639",0.794820753145768,0.0262962354946138,"MRPS14","TSS1500","S_Shore"
1928,"cg20254763",0.832258380966422,0.0153163295983953,"","","OpenSea"
1929,"cg05752349",0.949111773604831,0.000712339312379551,"","","OpenSea"
1930,"cg00321850",0.751609564057764,0.0445098602820463,"KIAA0040	KIAA0040	KIAA0040	KIAA0040","TSS200	TSS1500	TSS1500	TSS200","S_Shore"
1931,"cg14847009",0.905318699029361,0.00351743015965747,"KIAA0040	KIAA0040	KIAA0040	KIAA0040","TSS1500	TSS1500	TSS1500	TSS1500","S_Shore"
1932,"cg01094182",0.763201972797483,0.0389726351154812,"","","OpenSea"
1933,"cg04045539",0.753259675294377,0.0436786692402088,"TNR","Body","OpenSea"
1934,"cg23747731",0.763192798384866,0.0389755639627787,"TNR","5'UTR","OpenSea"
1935,"cg24861859",0.748685203507768,0.0460125923221573,"TNR","5'UTR","OpenSea"
1936,"cg09473826",0.900654143076385,0.00395187710528581,"TNR","5'UTR","N_Shore"
1937,"cg14708628",0.954106553863658,0.000531236363481947,"TNR","TSS1500","OpenSea"
1938,"cg25623035",0.85538276157227,0.010453780101134,"RFWD2	RFWD2","TSS1500	TSS1500","S_Shore"
1939,"cg02933404",0.828848232921208,0.0161615062936488,"","","OpenSea"
1940,"cg09403155",0.867255455335369,0.00832484432444378,"PAPPA2	PAPPA2","5'UTR	5'UTR","OpenSea"
1941,"cg17885794",0.855872850505714,0.0103593918343983,"PAPPA2	PAPPA2","5'UTR	5'UTR","OpenSea"
1942,"cg21165513",0.933052395186711,0.00149818105625841,"PAPPA2	PAPPA2","5'UTR	5'UTR","OpenSea"
1943,"cg08927643",0.762623923701692,0.0392465454527318,"PAPPA2	PAPPA2","5'UTR	5'UTR","OpenSea"
1944,"cg19504955",0.815482212204659,0.0197871640100666,"ASTN1	ASTN1","Body	Body","OpenSea"
1945,"cg18865685",0.859830728951226,0.00961549327088514,"ASTN1	ASTN1","Body	Body","OpenSea"
1946,"cg13480937",0.796635739521356,0.0256621715824572,"ASTN1	ASTN1","Body	Body","OpenSea"
1947,"cg06116757",0.788871666498017,0.0283991619492121,"ASTN1	ASTN1","Body	Body","N_Shore"
1948,"cg06917451",0.821856173268907,0.0180505283120807,"","","N_Shore"
1949,"cg08392619",0.822204875344059,0.0179600128314795,"BRINP2","Body","OpenSea"
1950,"cg18766795",0.886566281469989,0.00556260116859077,"FAM5B","3'UTR","OpenSea"
1951,"cg15809598",0.810199317059084,0.0213325269330591,"","","OpenSea"
1952,"cg16466799",0.916463766530322,0.00258003102025789,"","","OpenSea"
1953,"cg13437922",0.842261727659773,0.0130412886049856,"","","OpenSea"
1954,"cg13449332",0.753637809209472,0.0434970645368045,"","","OpenSea"
1955,"cg07645521",0.899618012604931,0.00404933184011981,"RASAL2","Body","OpenSea"
1956,"cg26010028",0.944261636154573,0.000903912270137365,"","","OpenSea"
1957,"cg04534653",0.846205309432729,0.012213349886687,"","","OpenSea"
1958,"cg15503006",0.820622716684315,0.0183810111990896,"FAM20B","TSS200","Island"
1959,"cg13927605",0.921362564705268,0.00222631218365068,"ABL2	ABL2	ABL2	ABL2	ABL2","TSS1500	TSS1500	TSS1500	TSS1500	TSS1500","S_Shore"
1960,"cg10641328",0.898196398469287,0.00419647440918845,"NPHS2	NPHS2","Body	Body","N_Shore"
1961,"cg10543035",0.765010717702503,0.0381308746853221,"NPHS2","TSS1500","S_Shore"
1962,"cg14748380",0.889384896131435,0.00522153843166581,"FAM163A","5'UTR","Island"
1963,"cg01887468",0.87812966862098,0.00670215969865375,"TOR1AIP2	TOR1AIP2	TOR1AIP2","TSS1500	TSS1500	TSS1500","S_Shore"
1964,"cg01936090",0.799256056165482,0.0248137250059069,"CEP350","TSS200","Island"
1965,"cg24453836",0.89545329262509,0.00448024145838907,"CEP350	CEP350","5'UTR	1stExon","Island"
1966,"cg15206621",0.776800324937399,0.033167280452361,"QSOX1	QSOX1	QSOX1	QSOX1","5'UTR	1stExon	5'UTR	1stExon","Island"
1967,"cg03208016",0.837592702545,0.0140669599608406,"QSOX1	QSOX1","1stExon	1stExon","Island"
1968,"cg00840433",0.934217307120098,0.0014271602220164,"","","OpenSea"
1969,"cg00819318",0.953801744041305,0.000545141560173663,"","","N_Shore"
1970,"cg03469793",0.759622847674119,0.0406503809765029,"LHX4","TSS200","Island"
1971,"cg04808988",0.808060054751005,0.0219658478905899,"LHX4","TSS200","Island"
1972,"cg15559926",0.741507332930187,0.0497347258489435,"LHX4","Body","Island"
1973,"cg18063017",0.758152479027761,0.0413229420783791,"LHX4","Body","Island"
1974,"cg20141910",0.781880877567687,0.031096840508143,"XPR1	XPR1","Body	Body","Island"
1975,"cg00864916",0.962625175563952,0.000317755805669216,"KIAA1614","Body","S_Shelf"
1976,"cg11290638",0.804890800686856,0.0229749170408923,"KIAA1614","Body","OpenSea"
1977,"cg23632906",0.912635055246611,0.00289138157575909,"KIAA1614","Body","S_Shelf"
1978,"cg21438192",0.858681734985851,0.00983673241036254,"STX6","Body","Island"
1979,"cg21220403",0.797959747970199,0.0252518539637648,"","","S_Shore"
1980,"cg04117387",0.748355056841993,0.0461942311830631,"","","OpenSea"
1981,"cg16889666",0.812517999824445,0.0206473992228668,"","","OpenSea"
1982,"cg19955462",0.826004270736845,0.0168986318505367,"","","S_Shore"
1983,"cg11640200",0.865973917018417,0.00853728017130886,"","","OpenSea"
1984,"cg24106020",0.768438580942534,0.036603501629088,"CACNA1E	CACNA1E","5'UTR	1stExon","Island"
1985,"cg00319893",0.820344178359835,0.0184540066725987,"CACNA1E","Body","OpenSea"
1986,"cg12041401",0.871744822104981,0.00762278821639489,"CACNA1E","Body","OpenSea"
1987,"cg00755561",0.936280994963744,0.00130382140658461,"ZNF648","Body","Island"
1988,"cg04130507",0.780891603550349,0.0314808714403999,"ZNF648	ZNF648","5'UTR	1stExon","OpenSea"
1989,"cg06367339",0.831839998225459,0.0154169911687696,"","","OpenSea"
1990,"cg13086581",0.819958055589086,0.0185493053906422,"GLUL	GLUL	GLUL	GLUL","1stExon	5'UTR	5'UTR	5'UTR","Island"
1991,"cg00837947",0.902832918053896,0.00374208769196906,"RNASEL","TSS200","OpenSea"
1992,"cg25020850",0.824334068095675,0.0173501758651628,"RGS8	RGS8","TSS200	TSS200","OpenSea"
1993,"cg10027842",0.828625208683755,0.0162134377226935,"","","OpenSea"
1994,"cg14846442",0.809037505927648,0.0217020323040491,"","","OpenSea"
1995,"cg03982831",0.771260706474656,0.0354235460658933,"","","OpenSea"
1996,"cg26013028",0.804669952795903,0.0230434311567933,"C1orf14","Body","N_Shore"
1997,"cg13112404",0.960402188852035,0.000364891410063807,"C1orf14","Body","N_Shore"
1998,"cg08787039",0.751851112138979,0.0443827812007181,"C1orf14","Body","Island"
1999,"cg25320221",0.790102877062374,0.0279732895725547,"SMG7	SMG7	SMG7","TSS1500	TSS1500	TSS1500","Island"
[truncated: 26,550 more rows]
[truncated: 30 more columns]
