# Supplementary material for: Epigenome-wide cross-tissue correlation of human bone and blood DNA methylation – can blood be used as a surrogate for bone?
Source: Epigenetics. 2020 Jul 21;16(1):92–105. doi: 10.1080/15592294.2020.1788325 (PMC7889104; doi:10.1080/15592294.2020.1788325)
Supplement: Supplemental Material [file KEPI_A_1788325_SM5209.zip › Supplemental File 3.xlsx]

## Sheet: Bone Density
Gene symbols	SMP(s) found?	# overlapping SMP(s)	SMP(s) name(s)	Genomic coordinates	CpG island coordinates
PCAT1	0	0
MTCL1	1	1	cg27259807	Body	OpenSea
RPS4XP19	0	0
RSU1	1	1	cg11412835	TSS1500
PVALB	1	2	cg09018033,cg07856761	TSS200,TSS1500	S_Shelf,S_Shelf
AL356321.1	0	0
LINC02343	0	0
PATJ	0	0
HMGN2P36	0	0
PTH	0	0
IL21R	0	0
BTBD8	0	0
UBE3A	0	0
SNHG14	0	0
PSD3	1	2	cg20425444,cg15717081	Body,Body	OpenSea,OpenSea
AL360270.2	0	0
CD53	0	0
AL354810.1	0	0
AL139280.1	0	0
AL357833.1	0	0
AC090502.1	0	0
RN7SKP190	0	0
AC009117.1	0	0
CTNNBL1	0	0
RBMS3	1	2	cg24321598,cg16278838	Body
AC110768.2	0	0
AC006499.7	0	0
CNTNAP2	0	0
WIPI2	1	2	cg23783747,cg07001425	TSS200
NAV2	1	7	cg25731525,cg10570158,cg18416936,cg22096616,cg22686112,cg24558436,cg24467428	TSS1500,Body,Body,Body
IFNG-AS1	0	0
MEF2C	0	0
AL591122.1	0	0
ZBTB40	1	1	cg02847589	1stExon
CCDC170	0	0
AC073987.1	0	0
AC055813.1	0	0
SOST	0	0
AL590229.1	0	0
Z82210.1	0	0
CKAP5	0	0
AC099541.1	0	0
AC009743.1	0	0
LINC02341	0	0
SP7	0	0
HSPA13	0	0
SAMSN1	0	0
SPTBN1	1	3	cg13478073,cg19066366,cg09715682	TSS200,TSS200,TSS200	Island,Island,Island
AC010878.1	0	0
C17orf53	1	1	cg02527529	Body
TSBP1-AS1	0	0
COLEC10	1	1	cg27041096	TSS1500	OpenSea
ESR1	1	4	cg04211581,cg15390122,cg15626350,cg10804487	1stExon
RPL17P44	0	0
TNFRSF11A	0	0
ZMAT4	1	4	cg10260711,cg04364695,cg12667206,cg25671977	Body
CPED1	0	0
RAB11FIP5	1	3	cg06723792,cg24873743,cg02737068	TSS200,TSS1500,5'UTR
DIPK2A	0	0
AC107421.1	0	0
AC091576.1	0	0
WNT16	1	1	cg03534854	Body
FAM3C	0	0
ATXN1	1	2	cg26393261,cg23017850	5'UTR
KCNQ5	1	2	cg00852573,cg24687051	TSS200
TNFSF11	1	1	cg06452665	1stExon
AL137783.1	0	0
RPL23AP46	0	0
RNU6-12P	0	0
TNFRSF11B	1	1	cg19620294	TSS1500	S_Shore
FMN2	1	4	cg13966628,cg02215217,cg25740154,cg11606501	Body,Body
AC107953.1	0	0
ADAMTS18	1	1	cg03983058	Body	OpenSea
TGFBR3	1	4	cg23721586,cg17074704,cg16382382,cg17074213	Body,5'UTR,5'UTR,1stExon
SAMD12-AS1	0	0
LRP5	1	4	cg07992044,cg24728180,cg07209141,cg15302350	Body,Body,Body,Body	OpenSea,OpenSea,OpenSea,N_Shore
WNT4	1	2	cg13109135,cg25011003	Body,TSS1500	S_Shelf,S_Shore
MIR4418	0	0
PPIAP34	0	0
GALNT3	0	0
CSRNP3	1	1	cg16081285	5'UTR
HSP90AB3P	0	0
MEPE	0	0
PPP6R3	0	0
RIN3	1	2	cg03345232,cg03325619	Body,Body	Island,OpenSea
TOM1L2	1	3	cg16795295,cg24834599,cg08866299	Body
GID4	0	0
JAG1	0	0
FUBP3	1	2	cg00955432,cg14201224	Body,Body
RF02271	0	0
AC008011.1	0	0
AL356534.1	0	0
RPS4XP9	0	0
PRELID1P1	0	0
BBOX1-AS1	0	0
CCDC34	1	2	cg11804334,cg24496915	TSS200
RNU6-200P	0	0
MIR588	0	0
LINC00326	0	0
LIN7C	1	1	cg25227335	TSS1500
AC100771.1	0	0
GNG12-AS1	0	0
WLS	1	1	cg04711294	Body
SFRP4	0	0
STARD3NL	0	0
SEM1	0	0
DCDC1	0	0
AC009154.2	0	0
AC009154.1	0	0
LINC02210-CRHR1	0	0
HDAC5	1	2	cg04585535,cg21919448	Body
AC073611.1	0	0
MEF2C-AS1	0	0
AC087379.2	0	0
ZNF408	1	2	cg26886334,cg25993851	Body,TSS1500
ARHGAP1	1	1	cg25993851	TSS1500
IBSP	0	0
LINC00581	0	0
AL031767.1	0	0
AL445253.1	0	0
MPP7	0	0
SMOC1	1	2	cg18653195,cg19720460	Body
AP000695.2	0	0
CLDN14	1	2	cg23034373,cg00293996	5'UTR
AP000695.1	0	0
FGFRL1	1	4	cg02930242,cg26814241,cg06222114,cg00940891	TSS1500,TSS1500
IDUA	1	3	cg08332990,cg17000427,cg09153458	Body,Body
SPP1	0	0
CSF1	0	0
AHCYL1	0	0
LINC01956	0	0
SUPT3H	0	0
RSPO3	0	0
ZKSCAN5	0	0
LNCAROD	0	0
SOX6	1	1	cg23530266	Body
TMEM135	0	0
DDN	0	0
WNT1	1	3	cg01778926,cg22884792,cg21948783	TSS1500,TSS1500,1stExon	N_Shore,Island,Island
MFSD5	0	0
ESPL1	0	0
AC020912.1	0	0
LINC01791	0	0
PSMD13	1	2	cg23900763,cg14855425	Body
AC004920.1	0	0
GRB10	1	1	cg00754947	TSS1500	S_Shore
DYNC1I1	1	1	cg22433677	Body
MARK2P10	0	0
DLX5	1	3	cg00930455,cg26757388,cg17083494	TSS1500,TSS1500,TSS1500	S_Shore,S_Shore,S_Shore
SDHAF3	0	0
TSPAN12	0	0
ING3	1	1	cg16284391	Body
AC074085.2	0	0
AC004875.1	0	0
SMARCD3	1	1	cg07015393	TSS1500
ASS1	1	4	cg06561514,cg10458554,cg14016879,cg09200628	TSS1500
AL355512.1	0	0
TACC2	1	9	cg25533387,cg23331156,cg07247998,cg04768368,cg15970686,cg11892177,cg17701740,cg16233192,cg26186546	TSS1500
BTBD16	1	1	cg24340970	1stExon
AC009869.1	0	0
C11orf58	0	0
BDNF-AS	0	0
AL356215.1	0	0
PDHX	1	3	cg24088639,cg14686008,cg21552822	TSS200
LDLRAD3	1	1	cg00157043	TSS1500	N_Shore
DGKZ	0	0
LRP4	0	0
C11orf49	1	2	cg18100564,cg24054960	TSS1500
PACSIN3	0	0
AC090589.1	0	0
CELF1	1	3	cg03163402,cg23337648,cg13784607	TSS200,5'UTR
TESMIN	0	0
CPT1A	0	0
LINC01488	0	0
MIR100HG	1	1	cg17381365	Body	OpenSea
WNT5B	1	1	cg05811936	TSS200
ASB8	0	0
AC089987.1	0	0
DDX23	0	0
TUBA1C	1	1	cg17359076	TSS200	Island
AC010173.1	0	0
SP1	0	0
ATP5MC2	0	0
AC084200.1	0	0
AC126178.1	0	0
LINC02392	0	0
EEF1B2P4	0	0
RPL30P12	0	0
RPS6KA5	1	2	cg25943031,cg18658371	TSS200
CYP19A1	1	1	cg13845570	5'UTR
MIR4713HG	0	0
IQCH	1	2	cg21209998,cg11768604	TSS1500
AAGAB	1	3	cg25332869,cg21209998,cg11768604	5'UTR
AXIN1	0	0
HIC1	1	4	cg22151941,cg21556389,cg04962428,cg01168201	TSS1500,TSS1500,TSS1500,TSS1500
SMG6	1	6	cg21835874,cg25629126,cg25925670,cg04375931,cg20814826,cg12122509	Body
ATPAF2	0	0
DRC3	0	0
MYO15A	1	5	cg04398451,cg20237773,cg10134748,cg25826404,cg02458237	Body,Body,Body,Body,Body	Island,OpenSea,OpenSea,OpenSea,OpenSea
AC087164.2	0	0
UBTF	1	5	cg03572760,cg17645598,cg25858983,cg20198948,cg25118678	Body
AC004596.1	0	0
CEP112	1	1	cg08703972	Body
AP001605.1	0	0
RUNX1	1	1	cg00094177	Body	OpenSea
SPATS2	1	2	cg03432641,cg23447931	TSS200,1stExon
SMAD9	1	2	cg00454719,cg13165085	Body
FAM216B	0	0
LINC02345	0	0
MAFB	0	0
AL009050.1	0	0
AF064858.1	0	0
LINC01700	0	0
PYY	1	4	cg13145229,cg22352029,cg15575700,cg26796190	5'UTR,5'UTR,5'UTR,TSS1500
PPY	0	0
SLC30A10	1	2	cg21648401,cg04647768	TSS1500,TSS1500
GCKR	0	0
THORLNC	0	0
TTC21B	1	1	cg25793693	Body	Island
DGKD	1	1	cg06191495	Body	OpenSea
LINC00886	0	0
REEP5	1	1	cg10291279	TSS1500	S_Shore
SRP19	1	1	cg16472356	Body	S_Shore
KRT18P16	0	0
LINC01170	0	0
JAZF1	1	2	cg03236789,cg21679509	Body,Body	OpenSea,Island
SLC8A1	0	0
ARHGAP25	1	1	cg23817627	Body
TCF7L1	1	4	cg21507551,cg02424378,cg00156118,cg23204810	TSS1500,TSS200,Body,Body	N_Shore,Island,OpenSea,OpenSea
RNU6-440P	0	0
AC069148.1	0	0
AC026422.1	0	0
CSNK1G3	0	0
AQP1	0	0
AC004691.2	0	0
EPDR1	1	2	cg07644884,cg24885934	1stExon
AC136475.10	0	0
AP001528.1	0	0
HNRNPCP8	0	0
MED13L	1	1	cg11260463	Body	OpenSea
PKDCC	0	0
EN1	1	2	cg22970357,cg12418535	3'UTR,TSS1500	Island,N_Shore
MARCO	0	0
LEKR1	1	1	cg25510282	TSS200	Island
AL136140.2	0	0
RUNX2	0	0
RNF146	1	2	cg14140629,cg24812749	TSS200,TSS200	Island,Island
EYA4	1	3	cg06393563,cg18714224,cg27021634	5'UTR
AMBRA1	0	0
F2	0	0
DDB2	1	4	cg19486271,cg04848972,cg22081008,cg12858746	TSS1500,TSS1500,TSS1500,TSS1500
MPP3	0	0
LSM12	0	0
RERE	0	0
DNM3	0	0
AC013480.1	0	0
C2orf91	0	0
PLCL1	1	1	cg09345954	TSS200	Island
CEP120	0	0
AP000688.1	0	0
DHH	1	1	cg08575922	1stExon	Island
AC011603.4	0	0
GPATCH1	0	0
C2orf73	0	0
NME8	0	0
KCNMA1	1	5	cg20107824,cg24706363,cg23097750,cg08252303,cg21518713	Body
AL731556.1	0	0
MAPT	1	3	cg09478742,cg27477690,cg02159926	5'UTR
BET1L	1	1	cg11890603	TSS1500
HOXC6	1	6	cg00560793,cg27305809,cg09481972,cg00243574,cg03305955,cg07545037	5'UTR
HOXC4	1	11	cg01946191,cg09481972,cg00243574,cg03305955,cg07545037,cg22358580,cg00187380,cg03416628,cg03146625,cg00560793,cg27305809	5'UTR,5'UTR
AC012531.3	0	0
AC012531.2	0	0
LINC02127	0	0
LINC02128	0	0
LINC00942	0	0

## Sheet: Bone Fracture
Gene symbols	SMP(s) found?	# overlapping SMP(s)	SMP(s) name(s)	Genomic coordinates	CpG island coordinates
SVIL	1	3	cg23163471,cg26276294,cg14001239	5'UTR,TSS200,Body
RAB31	1	1	cg11311250	Body	OpenSea
AC013439.1	0	0
PTER	0	0
AC099842.1	0	0
MOGAT2	0	0
AL353778.1	0	0
AC090337.2	0	0
UQCRC1	1	2	cg24330379,cg07511109	TSS1500,TSS1500	Island,Island
C2orf73	0	0
AC099541.1	0	0
RNF146	1	2	cg14140629,cg24812749	TSS200,TSS200	Island,Island
ESR1	1	4	cg04211581,cg15390122,cg15626350,cg10804487	1stExon
CPED1	0	0
SEM1	0	0
SFRP4	0	0
AC004920.1	0	0
FUBP3	1	2	cg00955432,cg14201224	Body,Body
LNCAROD	0	0
LRP5	1	4	cg07992044,cg24728180,cg07209141,cg15302350	Body,Body,Body,Body	OpenSea,OpenSea,OpenSea,N_Shore
RPS6KA5	1	2	cg25943031,cg18658371	TSS200
AC055813.1	0	0
FAM210A	0	0
AP001043.1	0	0
SLC8A1	0	0
FGFRL1	1	4	cg02930242,cg26814241,cg06222114,cg00940891	TSS1500,TSS1500
AL591122.1	0	0
ZBTB40	1	1	cg02847589	1stExon
RSPO3	0	0
CCDC170	0	0
AC004691.2	0	0
STARD3NL	0	0
AP003096.1	0	0
TMEM135	0	0
LINC01700	0	0
FBLN7	1	1	cg09862219	TSS1500
CYCSP26	0	0
OR5BD1P	0	0
ST8SIA2	1	1	cg06675273	TSS1500	N_Shore

## Sheet: Osteoarthritis
Gene symbols	SMP(s) found?	# overlapping SMP(s)	SMP(s) name(s)	Genomic coordinates	CpG island coordinates
PRKCA	1	3	cg09645572,cg08055746,cg06940168	TSS1500,Body,Body	N_Shore,OpenSea,OpenSea
AC109466.1	0	0
GPD2	1	2	cg13180038,cg01241758	5'UTR
C16orf95	1	1	cg05546312	1stExon
DOT1L	1	2	cg05265569,cg01971579	1stExon,Body	Island,Island
AL356364.1	0	0
LYPLAL1-AS1	1	1	cg10283268	TSS1500
TGFA	1	1	cg11415914	TSS1500
MOB3B	0	0
EQTN	0	0
THSD7B	1	2	cg01709492,cg11737758	Body,Body	OpenSea,OpenSea
SMC4P1	0	0
AC009264.1	0	0
COL27A1	1	3	cg01652848,cg26916888,cg16399648	Body,Body,Body	S_Shelf,OpenSea,OpenSea
LCT	1	1	cg24936472	Body	OpenSea
FSTL5	1	1	cg03767310	TSS200
SRBD1	0	0
NR2F2-AS1	1	5	cg01661732,cg02010977,cg23907975,cg00545773,cg20650366	Body,Body,Body,Body,Body
AC012409.2	0	0
LINC01507	0	0
NPAP1P4	0	0
PTPRG	1	5	cg08548409,cg09329278,cg21564425,cg21801519,cg06784646	Body,Body,Body,Body,Body	S_Shore,OpenSea,OpenSea,OpenSea,OpenSea
MARK2P15	0	0
AC069540.2	0	0
LINC01574	0	0
AC113391.2	0	0
AP003072.4	0	0
AP002371.1	0	0
KIAA1755	1	2	cg11119681,cg08531414	ExonBnd
LURAP1L	0	0
RF00019	0	0
NCAM2	1	2	cg18492126,cg18128969	TSS1500,TSS1500	Island,Island
PPIAP1	0	0
SAMMSON	0	0
MDFIC2	0	0
AL138920.1	0	0
DLGAP2	1	5	cg05809437,cg24526596,cg04058153,cg25265764,cg21127601	5'UTR,5'UTR,5'UTR,5'UTR,5'UTR	OpenSea,OpenSea,N_Shore,Island,Island
KAZN	1	3	cg10767943,cg07218956,cg12009255	Body
PRDM2	0	0
SH3BP2	1	3	cg12960305,cg00231918,cg25335944	TSS200,TSS1500
AC023968.2	0	0
MINAR1	0	0
JPH3	1	10	cg25938042,cg04595720,cg04245248,cg00346392,cg07172242,cg27052344,cg16269400,cg17886398,cg05299702,cg20107632	Body,Body,Body,Body,Body,Body,Body
HECW1	1	3	cg25803632,cg13298841,cg18155289	TSS1500,TSS200,Body
NKAIN1	1	5	cg11958060,cg23732779,cg14159466,cg20858149,cg20249402	3'UTR,1stExon,Body,TSS200,TSS1500	N_Shore,OpenSea,OpenSea,S_Shore,S_Shore
AC022784.1	0	0
ANXA3	1	1	cg18787914	5'UTR
LINC02234	0	0
AC112203.1	0	0
ZNF345	1	3	cg12177163,cg18583246,cg26095210	TSS1500
AC098818.1	0	0
LINC01094	0	0
COL11A1	1	1	cg00172849	TSS1500
ZC3H11B	0	0
KIF26B	1	9	cg06352443,cg03130248,cg24490133,cg03878211,cg11912591,cg26072254,cg08886301,cg06963389,cg10776230	TSS1500,Body,Body,Body,Body,Body,Body,Body,Body	Island,OpenSea,OpenSea,OpenSea,OpenSea,OpenSea,OpenSea,OpenSea,Island
DCDC1	0	0
MPPED2-AS1	0	0
TSKU	1	1	cg15170783	TSS200	N_Shore
MPHOSPH9	0	0
CPSF6	0	0
CRADD	1	3	cg03268293,cg20922821,cg13102120	TSS1500,TSS1500,TSS1500	N_Shore,N_Shore,N_Shore
LMAN1L	1	1	cg16034916	Body	OpenSea
CSK	1	1	cg24495257	5'UTR
DPEP1	1	2	cg02393727,cg09869502	5'UTR
MAPT	1	3	cg09478742,cg27477690,cg02159926	5'UTR
TMEM241	0	0
SLC44A2	1	6	cg12156831,cg09315367,cg17826679,cg17965690,cg24041556,cg21663431	Body,TSS200
TGFB1	1	1	cg19580847	Body	Island
RAPH1	1	2	cg01018274,cg04394932	5'UTR
LTBP1	1	2	cg26822501,cg09097753	TSS1500,TSS1500	N_Shore,N_Shore
UQCC1	1	2	cg07858678,cg12682721	TSS1500
SCUBE1	1	1	cg26629730	3'UTR	OpenSea
RBM6	1	1	cg15146556	TSS200
SLC39A8	0	0
AC007370.1	0	0
RF00026	0	0
FAM53A	0	0
ANAPC4	1	1	cg13918811	TSS1500	N_Shore
HIST1H2BC	1	1	cg25307277	1stExon
HLA-DPA1	0	0
HLA-DPB1	1	3	cg01132696,cg14801692,cg13581859	Body,Body,Body	Island,Island,Island
AL136140.1	0	0
CDC5L	1	1	cg12942320	TSS1500	N_Shore
DYNC1I1	1	1	cg22433677	Body
KIF12	1	3	cg13977320,cg14014506,cg07740525	Body,TSS200,TSS200	N_Shore,Island,Island
GLIS3	1	5	cg22329888,cg04224278,cg04010205,cg08551019,cg11123501	5'UTR,Body
COG5	1	1	cg06593906	Body
ALDH1A2	1	4	cg22635737,cg12382153,cg02888131,cg09162949	5'UTR
MCF2L	1	4	cg09678836,cg12701088,cg12432568,cg01899620	Body,Body
CAMK2B	1	2	cg24784310,cg09020332	TSS1500
DNAH10	1	1	cg18656216	TSS200	Island
NACA2	0	0
GNL3	0	0
SUPT3H	0	0
FTO	1	2	cg16649357,cg00891125	Body,Body
LINC01754	0	0
RPL35AP	0	0
LSMEM1	0	0
NPM1P14	0	0
CHADL	0	0
DUS4L	0	0

## Sheet: Osteoporosis
Gene symbols	SMP(s) found?	# overlapping SMP(s)	SMP(s) name(s)	Genomic coordinates	CpG island coordinates
HIGD1AP4	0	0
AC013448.1	0	0
SOX6	1	1	cg23530266	Body
SVIL	1	3	cg23163471,cg26276294,cg14001239	5'UTR,TSS200,Body
RAB31	1	1	cg11311250	Body	OpenSea
AC013439.1	0	0
SLC40A1	0	0
PTER	0	0
AC099842.1	0	0
AC015771.1	0	0
MOGAT2	0	0
AL353778.1	0	0
NPL	0	0
AC090337.2	0	0
UQCRC1	1	2	cg24330379,cg07511109	TSS1500,TSS1500	Island,Island
TMEM89	0	0
FTCDNL1	0	0
MECOM	1	1	cg10358466	5'UTR
ALDH7A1	1	4	cg18207214,cg05689600,cg08702413,cg09843519	3'UTR,Body,TSS200,TSS1500
KRT18P57	0	0
RAP1A	1	2	cg09184981,cg25355888	TSS1500
TBC1D8	1	1	cg00420922	TSS200	Island
OSBPL1A	1	2	cg07403397,cg18632602	TSS200,TSS1500	Island,Island
AC021749.1	0	0
RNU6-99P	0	0
AC122134.1	0	0
AC097713.2	0	0
TNFRSF11B	1	1	cg19620294	TSS1500	S_Shore
RNU6-12P	0	0
DOK6	1	7	cg24903540,cg13890379,cg20169576,cg16351292,cg27408897,cg22374213,cg25071680	Body,Body,Body,Body,Body,Body,Body	S_Shore,S_Shore,S_Shore,N_Shore,N_Shore,Island,OpenSea
