# Supplementary material for: Epigenome-wide cross-tissue correlation of human bone and blood DNA methylation – can blood be used as a surrogate for bone?
Source: Epigenetics. 2020 Jul 21;16(1):92–105. doi: 10.1080/15592294.2020.1788325 (PMC7889104; doi:10.1080/15592294.2020.1788325)
Supplement: Supplemental Material [file KEPI_A_1788325_SM5209.zip › Supplemetal File 1.xlsx]

## Sheet: Supplemetal File 1
"number","CpGName","adj.pvalue","delta.Beta","UCSC_GeneName","Relation_to_Gene","Relation_to_Islands"
1,"cg26504110",1.10570307161501e-20,-0.35495986334391,"LTBP4	LTBP4	LTBP4","Body	Body	Body","Island"
2,"cg24486037",1.21503843926567e-20,-0.278690522140931,"SELENBP1","TSS200","OpenSea"
3,"cg12793123",1.21503843926567e-20,0.388187489171109,"ADORA2A	ADORA2A","1stExon	5'UTR","S_Shelf"
4,"cg03363863",1.48372341994584e-20,-0.317951754028048,"PRSS8	PRSS8","1stExon	5'UTR","OpenSea"
5,"cg04012618",1.48372341994584e-20,-0.362870225952175,"","","OpenSea"
6,"cg01555263",1.68344173538012e-20,-0.251496404748716,"","","N_Shore"
7,"cg13292196",1.68344173538012e-20,0.323322423487183,"ITGB2	ITGB2-AS1	ITGB2-AS1	ITGB2-AS1	ITGB2-AS1	ITGB2-AS1	ITGB2-AS1	ITGB2	ITGB2","TSS200	Body	Body	Body	Body	Body	Body	TSS200	5'UTR","OpenSea"
8,"cg07474957",2.59224315269873e-20,0.248297142723283,"KIAA1949	KIAA1949","Body	Body","N_Shelf"
9,"cg20395295",2.7620763999482e-20,0.305802902152271,"EDEM1","Body","OpenSea"
10,"cg19376858",2.7620763999482e-20,-0.320359939464627,"TNXB	TNXB	TNXA	STK19	STK19","5'UTR	1stExon	TSS200	TSS1500	TSS1500","OpenSea"
11,"cg13407558",2.7620763999482e-20,0.347414445981041,"RAB11FIP4	RAB11FIP4","Body	Body","OpenSea"
12,"cg17518965",4.17128075857866e-20,0.388005027652325,"S1PR4","1stExon","Island"
13,"cg20591930",4.40950421505683e-20,0.470973863166528,"SNX11	SNX11","Body	Body","OpenSea"
14,"cg02924309",7.25190090260222e-20,-0.287575612512439,"ARHGAP9	ARHGAP9	ARHGAP9","Body	Body	Body","Island"
15,"cg23966363",7.25190090260222e-20,0.42576851780787,"ARID3A","Body","N_Shore"
16,"cg12783404",7.26468746649379e-20,-0.234707172106809,"","","OpenSea"
17,"cg21166985",8.08361549579769e-20,-0.219999126325288,"KDM2B	KDM2B","Body	Body","Island"
18,"cg12435154",9.71122285121739e-20,0.353396481179841,"GGA1	GGA1	GGA1	GGA1","Body	Body	Body	Body","OpenSea"
19,"cg13415831",9.71122285121739e-20,0.386903711100048,"","","OpenSea"
20,"cg08687322",9.76104523906222e-20,0.367612057031127,"ARHGAP15","Body","OpenSea"
21,"cg14722290",9.76104523906222e-20,-0.314621069707972,"OSBPL5	OSBPL5	OSBPL5","Body	Body	Body","S_Shelf"
22,"cg04356991",9.76104523906222e-20,-0.297335800453321,"DNAJA4	DNAJA4","TSS1500	TSS200","Island"
23,"cg04441857",9.76104523906222e-20,0.38672028678418,"FAM107B","Body","OpenSea"
24,"cg09754663",1.05142752155373e-19,0.331745005805521,"","","OpenSea"
25,"cg07790104",1.13006108090133e-19,-0.306419800958676,"ARHGAP18","Body","OpenSea"
26,"cg13604445",1.13006108090133e-19,0.232200102496994,"RGS3	RGS3	RGS3	RGS3","Body	TSS1500	Body	5'UTR","OpenSea"
27,"cg03663509",1.13006108090133e-19,0.380754223095064,"LOC100506457","Body","OpenSea"
28,"cg26581146",1.13006108090133e-19,-0.323905724922162,"FILIP1L	FILIP1L	MIR548G	CMSS1","5'UTR	5'UTR	Body	Body","OpenSea"
29,"cg00164282",1.13006108090133e-19,0.346495415000578,"MYO1D","Body","OpenSea"
30,"cg20660269",1.13006108090133e-19,0.459526076618709,"ADORA2A","TSS200","S_Shelf"
31,"cg18622097",1.13006108090133e-19,-0.213966739588527,"RARRES1","Body","OpenSea"
32,"cg25471032",1.1865007900713e-19,-0.315233718534745,"","","OpenSea"
33,"cg02828785",1.1865007900713e-19,-0.350130162913055,"GPR19","5'UTR","N_Shelf"
34,"cg08098128",1.1865007900713e-19,0.405696340653871,"STK16	STK16","Body	Body","S_Shore"
35,"cg23895418",1.1865007900713e-19,0.426870900095411,"CEP250","Body","OpenSea"
36,"cg17144710",1.1865007900713e-19,0.348399211179314,"","","OpenSea"
37,"cg27079583",1.3557914729837e-19,-0.257690947706117,"WBP1L","Body","OpenSea"
38,"cg08972835",1.3557914729837e-19,-0.241434273948966,"","","OpenSea"
39,"cg20931951",1.3557914729837e-19,-0.224531773676992,"VPS13D	VPS13D","Body	Body","OpenSea"
40,"cg26404722",1.3703665910556e-19,-0.278072012471427,"ASAP2	ASAP2","Body	Body","OpenSea"
41,"cg01931028",1.46012568800153e-19,-0.253080081089028,"MAEA	MAEA","Body	Body","S_Shelf"
42,"cg03195881",1.61319272599411e-19,0.349131731438783,"SEPT9	2020-09-09	2020-09-09	2020-09-09	2020-09-09	2020-09-09	SEPT9","Body	Body	Body	Body	Body	Body	Body","OpenSea"
43,"cg01789926",1.70735299624625e-19,-0.338427317892838,"C16orf91","Body","N_Shore"
44,"cg08767044",1.75543644978051e-19,0.323573540801159,"LITAF	LITAF	LITAF	LITAF","5'UTR	5'UTR	Body	5'UTR","N_Shore"
45,"cg17846460",1.90669543965786e-19,0.323287587272274,"SIPA1	SIPA1","5'UTR	TSS1500","N_Shore"
46,"cg27648858",2.07113531454156e-19,-0.287239398394461,"PIK3R2","Body","Island"
47,"cg02053964",2.2693379540421e-19,0.349126570974084,"NCOR2	NCOR2","Body	Body","Island"
48,"cg10331989",2.5846863301082e-19,-0.380068174670292,"","","S_Shore"
49,"cg15770813",2.5846863301082e-19,0.457660362788384,"SEMA4D	SEMA4D","5'UTR	5'UTR","OpenSea"
50,"cg01722297",2.61292323022678e-19,0.477717632128167,"SNX11	SNX11","Body	Body","OpenSea"
51,"cg08717003",2.622702443529e-19,0.261080913639021,"","","S_Shelf"
52,"cg06795948",2.99485244974086e-19,-0.212756075430793,"DOCK2","Body","OpenSea"
53,"cg24000674",3.10650528883035e-19,-0.264692168465263,"ANKRD28	ANKRD28	ANKRD28","5'UTR	5'UTR	Body","OpenSea"
54,"cg14478217",3.15896169192461e-19,0.422358995625592,"","","S_Shelf"
55,"cg04428071",3.15896169192461e-19,-0.299094642785981,"CSNK1D	CSNK1D","Body	Body","OpenSea"
56,"cg20775850",3.33646588358215e-19,0.402976537355836,"CHST11	CHST11","Body	Body","OpenSea"
57,"cg24096763",3.4532643775717e-19,-0.264262515731506,"","","OpenSea"
58,"cg10580091",3.8256127702864e-19,-0.210349742990712,"AIM2","Body","OpenSea"
59,"cg17120578",3.97658486545552e-19,-0.257935575323178,"","","S_Shelf"
60,"cg26523006",4.27658757960086e-19,-0.238981392560312,"","","OpenSea"
61,"cg05308792",4.29919974047017e-19,-0.303807173889805,"IFT140","Body","S_Shelf"
62,"cg02556220",4.45795393575309e-19,-0.280487084391286,"FAM171A1","Body","OpenSea"
63,"cg08279008",4.45795393575309e-19,0.220749053597751,"POLR1A","Body","OpenSea"
64,"cg16622899",4.45795393575309e-19,-0.265494642474524,"MAFK","5'UTR","S_Shore"
65,"cg08545136",5.13099825342506e-19,0.282562421616996,"CYTH1	CYTH1","Body	Body","N_Shore"
66,"cg09130535",5.13313642090541e-19,0.221985515452361,"ADRBK1","Body","OpenSea"
67,"cg16593554",5.19765383015455e-19,0.312347552253042,"MBP	MBP","Body	Body","OpenSea"
68,"cg20614157",5.19765383015455e-19,-0.305519809107952,"TNXB	TNXB	TNXA	STK19	STK19","5'UTR	1stExon	TSS200	TSS1500	TSS1500","OpenSea"
69,"cg22451265",5.19765383015455e-19,-0.297689783643787,"","","OpenSea"
70,"cg21465176",5.25824031837329e-19,0.399721059393944,"C17orf101	C17orf101","Body	Body","N_Shelf"
71,"cg10967176",5.25824031837329e-19,-0.320294281710075,"TNXB	TNXB	TNXB","1stExon	5'UTR	Body","OpenSea"
72,"cg17964888",5.25824031837329e-19,-0.310347356843261,"RAD51B	RAD51B	RAD51B","Body	Body	Body","OpenSea"
73,"cg10973379",5.2911996098415e-19,-0.273141049360597,"UQCC1	UQCC1	UQCC1","Body	Body	Body","OpenSea"
74,"cg16671684",5.32219659399916e-19,0.431253763973431,"CCDC88C","Body","OpenSea"
75,"cg15752436",6.04409136142348e-19,0.291730263991848,"USP22","Body","OpenSea"
76,"cg08556894",6.21000466537251e-19,0.336692350442355,"","","S_Shelf"
77,"cg03539151",6.35215939861735e-19,-0.320716565234922,"KDM4C	KDM4C	KDM4C	KDM4C	KDM4C	KDM4C	KDM4C","Body	Body	5'UTR	Body	Body	Body	Body","OpenSea"
78,"cg07451222",6.35215939861735e-19,-0.26668582736983,"","","OpenSea"
79,"cg19667913",7.12077517704552e-19,-0.271299676227812,"PAM	PAM	PAM	PAM	PAM	PAM","Body	Body	Body	Body	Body	Body","OpenSea"
80,"cg14892011",7.22741645533425e-19,-0.326105676381822,"NFIA	NFIA	NFIA	NFIA","Body	Body	Body	Body","OpenSea"
81,"cg18902628",7.22741645533425e-19,-0.308162599561948,"RAB3GAP1	RAB3GAP1","TSS1500	TSS1500","OpenSea"
82,"cg16552525",7.56987178234535e-19,-0.2693182575255,"ARHGEF37","Body","OpenSea"
83,"cg10529933",7.56987178234535e-19,-0.316834445267051,"CD36	CD36	CD36	CD36	CD36	CD36	CD36	CD36	CD36	CD36","5'UTR	5'UTR	5'UTR	5'UTR	5'UTR	1stExon	TSS200	5'UTR	5'UTR	Body","OpenSea"
84,"cg16372086",7.76796761068153e-19,-0.265724038571011,"MGAT3	MGAT3","TSS1500	5'UTR","N_Shore"
85,"cg03341317",7.87915345758861e-19,0.377924851996057,"LOC101927497	LOC101927497	LOC101927497","Body	Body	Body","OpenSea"
86,"cg02164561",8.00773891492691e-19,0.374468692008168,"ICA1	ICA1	ICA1	ICA1","Body	Body	Body	Body","OpenSea"
87,"cg04394645",8.51876924021391e-19,0.222990849570947,"CSK	CSK","5'UTR	5'UTR","OpenSea"
88,"cg00894216",8.51876924021391e-19,0.381290810182868,"TRAF1	TRAF1	TRAF1","5'UTR	5'UTR	1stExon","N_Shore"
89,"cg24362952",8.51876924021391e-19,0.252324871180668,"","","OpenSea"
90,"cg15730828",8.51876924021391e-19,-0.243562551118908,"","","OpenSea"
91,"cg16331818",8.51876924021391e-19,-0.245611023845875,"ANO2	ANO2","Body	Body","OpenSea"
92,"cg27003581",8.51876924021391e-19,0.348916611014659,"MAP2K2","Body","OpenSea"
93,"cg25222848",8.59077715411873e-19,0.308354672539166,"PTGER2","Body","OpenSea"
94,"cg15507690",8.70504018729993e-19,0.2169003615154,"","","S_Shelf"
95,"cg04220053",9.08634605205402e-19,-0.299396224550143,"PIP4K2A","Body","OpenSea"
96,"cg04093349",9.17351016042907e-19,-0.217640951352417,"SMAD6	SMAD6","Body	Body","S_Shelf"
97,"cg20811072",9.17351016042907e-19,0.222316149531312,"RPTOR	RPTOR","Body	Body","OpenSea"
98,"cg08708167",9.19690691683759e-19,0.355413271854339,"PITPNC1	PITPNC1","Body	Body","OpenSea"
99,"cg03638567",9.27713383697723e-19,0.339109836415795,"","","OpenSea"
100,"cg03466198",9.27713383697723e-19,0.381223955078694,"GRB10	GRB10	GRB10	GRB10","Body	Body	Body	Body","OpenSea"
101,"cg19271485",9.27713383697723e-19,-0.218953688642345,"","","OpenSea"
102,"cg26598918",9.30997159987832e-19,-0.283515632538229,"CDK10	CDK10	CDK10	CDK10	CDK10	CDK10","Body	Body	Body	Body	Body	Body","Island"
103,"cg00487483",9.30997159987832e-19,-0.280393433177174,"TEK	TEK	TEK","Body	Body	Body","OpenSea"
104,"cg04896832",9.50052438704762e-19,-0.246024556257133,"CASZ1	CASZ1","Body	Body","OpenSea"
105,"cg26124968",9.50052438704762e-19,-0.286534615076525,"ZMIZ2	ZMIZ2","Body	Body","OpenSea"
106,"cg14423620",9.50052438704762e-19,0.322137963811453,"","","OpenSea"
107,"cg23530834",9.50052438704762e-19,-0.296455355210031,"MAGI3	MAGI3","Body	Body","OpenSea"
108,"cg21155609",9.53579308696421e-19,-0.366481523379658,"FAM167B","1stExon","N_Shore"
109,"cg19186409",9.76702632663937e-19,-0.291359842297312,"SMARCC1","Body","OpenSea"
110,"cg00803563",9.76702632663937e-19,-0.311958032494433,"PNP","Body","OpenSea"
111,"cg07380021",9.94001643928906e-19,0.321129551148672,"RASSF5	RASSF5	RASSF5","Body	Body	Body","OpenSea"
112,"cg02349468",1.00358840151346e-18,-0.424872476084212,"SLC12A7","Body","Island"
113,"cg00381233",1.00358840151346e-18,0.312062588452062,"VOPP1	VOPP1	VOPP1	VOPP1","Body	Body	Body	Body","OpenSea"
114,"cg26350092",1.00358840151346e-18,-0.237855093407904,"ZFYVE20","Body","N_Shelf"
115,"cg02034088",1.0253306711467e-18,0.258767371224791,"RGS3	RGS3	RGS3	RGS3	RGS3	RGS3	RGS3","Body	Body	5'UTR	5'UTR	TSS1500	Body	Body","OpenSea"
116,"cg15949485",1.0253306711467e-18,0.310175365703274,"MGAT4A	MGAT4A","Body	Body","OpenSea"
117,"cg07034255",1.05866409320314e-18,-0.321887658644702,"MTMR12","Body","OpenSea"
118,"cg08775835",1.06762842985677e-18,-0.256274667455199,"PRSS8	PRSS8","1stExon	5'UTR","OpenSea"
119,"cg07945618",1.07250177216784e-18,-0.303798523866139,"LRRC28","3'UTR","OpenSea"
120,"cg14536522",1.0992591135536e-18,0.366959732888237,"AIM1","Body","OpenSea"
121,"cg04689606",1.0992591135536e-18,-0.343051817498577,"VWA2","Body","OpenSea"
122,"cg04122287",1.12839696347964e-18,-0.307604042934757,"ARID1B	ARID1B","Body	Body","OpenSea"
123,"cg06342416",1.12883524184705e-18,0.275257545972762,"TRPM2	TRPM2","5'UTR	1stExon","OpenSea"
124,"cg08715187",1.12883524184705e-18,0.355322253912723,"LOC91316	RGL4","Body	Body","OpenSea"
125,"cg10646968",1.14835232478628e-18,-0.222524540928544,"","","OpenSea"
126,"cg01870058",1.14835232478628e-18,0.307551160732719,"SYTL1	SYTL1","TSS1500	TSS1500","OpenSea"
127,"cg13239625",1.18810698217909e-18,-0.211591479753932,"ANTXRLP1	ANTXRLP1","Body	Body","OpenSea"
128,"cg15825897",1.22279504460411e-18,-0.271299235660759,"ABL1	ABL1","Body	Body","OpenSea"
129,"cg15207091",1.24369613914639e-18,-0.265003436466766,"MINK1	MINK1	MINK1	MINK1","Body	Body	Body	Body","OpenSea"
130,"cg06636020",1.29638072989476e-18,-0.215172139733624,"LOC100133091","Body","S_Shelf"
131,"cg22934200",1.29638072989476e-18,-0.302076120038961,"AHSA2","5'UTR","S_Shore"
132,"cg11098662",1.44662609585533e-18,-0.287222003910741,"MFN2	MFN2","Body	Body","OpenSea"
133,"cg18209791",1.4654704074232e-18,0.251541529859237,"","","OpenSea"
134,"cg04449045",1.4654704074232e-18,-0.242078734842517,"","","OpenSea"
135,"cg01447914",1.4654704074232e-18,0.289324157721142,"FERMT3	FERMT3","Body	Body","Island"
136,"cg27137285",1.4720441621082e-18,-0.271485557181455,"ZDHHC7	ZDHHC7","5'UTR	5'UTR","OpenSea"
137,"cg20910408",1.4720441621082e-18,-0.232680814519716,"ZMIZ2	ZMIZ2","Body	Body","OpenSea"
138,"cg07965041",1.48861680969248e-18,0.219586493616714,"RINL","TSS200","OpenSea"
139,"cg01719070",1.4914197332591e-18,-0.276550945384307,"DOCK9	DOCK9","Body	Body","OpenSea"
140,"cg17015581",1.53930815229643e-18,-0.240679920582895,"MAK	MAK	MAK","Body	Body	Body","OpenSea"
141,"cg03113878",1.54202475538593e-18,0.303748973016358,"C7orf51","Body","Island"
142,"cg22399236",1.54202475538593e-18,0.236132191944317,"","","OpenSea"
143,"cg05614346",1.61853542213646e-18,0.429510068259601,"GRK6	GRK6	GRK6","Body	Body	Body","N_Shelf"
144,"cg05441296",1.64743275237903e-18,-0.278979427661233,"FOXP1	FOXP1	FOXP1	FOXP1	FOXP1	FOXP1	FOXP1","TSS1500	5'UTR	5'UTR	5'UTR	5'UTR	5'UTR	5'UTR","OpenSea"
145,"cg10768932",1.7599908211194e-18,0.500633264486819,"","","OpenSea"
146,"cg04415269",1.76641314126886e-18,-0.266137933825715,"","","S_Shore"
147,"cg04466898",1.78343143015628e-18,0.330777359464035,"SIPA1	SIPA1	SIPA1","5'UTR	1stExon	5'UTR","N_Shore"
148,"cg24127748",1.87307618933126e-18,-0.247184478181476,"CECR1	CECR1	CECR1","Body	1stExon	5'UTR","OpenSea"
149,"cg13346007",1.87307618933126e-18,-0.263206363303112,"","","OpenSea"
150,"cg05271775",1.93325151470568e-18,0.264804853630276,"STK24	STK24	STK24","Body	Body	Body","S_Shore"
151,"cg03181382",1.96810692575784e-18,-0.275516866384669,"FAM168B","Body","OpenSea"
152,"cg13211024",1.97977876762685e-18,-0.305822685928345,"CACHD1","Body","OpenSea"
153,"cg04228042",1.9877294562663e-18,-0.270384814505858,"ART4","TSS200","OpenSea"
154,"cg23378365",2.11982288759519e-18,0.233286004891224,"CYFIP2	CYFIP2	CYFIP2","TSS200	5'UTR	5'UTR","S_Shelf"
155,"cg18348836",2.13917103625685e-18,-0.271617404632325,"HOOK1","Body","S_Shore"
156,"cg01795081",2.15540856609734e-18,0.329587531980232,"NOTCH1","Body","OpenSea"
157,"cg16150716",2.15540856609734e-18,-0.330568421386168,"MYO5A	MYO5A","Body	Body","OpenSea"
158,"cg26648094",2.1761739049353e-18,-0.217460881674914,"CRISPLD2","Body","OpenSea"
159,"cg06642389",2.27971654415125e-18,-0.284635091225731,"","","OpenSea"
160,"cg09057681",2.28976884480067e-18,-0.268780889510724,"NCAPH	NCAPH	NCAPH	NCAPH","Body	Body	Body	Body","OpenSea"
161,"cg25231876",2.28976884480067e-18,-0.35088104960535,"","","OpenSea"
162,"cg00435017",2.49400886333057e-18,-0.29200190088721,"STRN4	STRN4","Body	Body","OpenSea"
163,"cg21034095",2.53345667623865e-18,-0.285744787355223,"PPM1A	PPM1A	PPM1A","Body	5'UTR	5'UTR","OpenSea"
164,"cg23964342",2.53345667623865e-18,-0.221555266965298,"","","OpenSea"
165,"cg19730314",2.58872181059006e-18,-0.211353289910044,"","","OpenSea"
166,"cg14592839",2.67577351202441e-18,-0.329682989722002,"DAG1	DAG1	DAG1	DAG1	DAG1	DAG1	DAG1	DAG1	DAG1	DAG1	DAG1	DAG1	DAG1","TSS1500	TSS1500	TSS1500	TSS1500	TSS1500	TSS1500	TSS1500	TSS1500	TSS1500	TSS1500	TSS1500	TSS1500	5'UTR","N_Shore"
167,"cg14802312",2.71380280462267e-18,0.226564339701589,"ARHGAP9	ARHGAP9","TSS1500	TSS200","S_Shelf"
168,"cg25922751",2.71693010611391e-18,0.415852824079156,"NCOR2	NCOR2","Body	Body","Island"
169,"cg26008273",2.75849725490248e-18,-0.297971247576829,"ARHGEF3	ARHGEF3","Body	Body","OpenSea"
170,"cg19503826",2.7670911545922e-18,-0.251954342583099,"EPN1	EPN1	EPN1","TSS200	5'UTR	5'UTR","S_Shore"
171,"cg13021446",2.7670911545922e-18,0.305792683332395,"ICAM3","TSS200","OpenSea"
172,"cg25083402",2.7670911545922e-18,-0.23493305007164,"","","N_Shelf"
173,"cg05621339",2.7850246932091e-18,-0.322975319892273,"TCF7L1","Body","OpenSea"
174,"cg21966992",2.78896442218719e-18,-0.213138797116258,"SORBS2	SORBS2","5'UTR	5'UTR","OpenSea"
175,"cg10594510",2.78896442218719e-18,-0.261311031031736,"SLC12A7","Body","S_Shore"
176,"cg07324083",2.79306480449604e-18,0.259601691464875,"","","OpenSea"
177,"cg13808936",2.82745472308154e-18,-0.375691609148345,"","","OpenSea"
178,"cg27161115",2.82745472308154e-18,0.226572533910803,"TBC1D14	TBC1D14","5'UTR	5'UTR","OpenSea"
179,"cg26217839",2.82745472308154e-18,0.231119008360391,"CD37	CD37","TSS1500	TSS1500","N_Shelf"
180,"cg09492182",2.83167643966521e-18,-0.296176843238791,"","","OpenSea"
181,"cg08489512",2.85717666745135e-18,-0.222166861641286,"FOXP1	FOXP1","5'UTR	5'UTR","OpenSea"
182,"cg14081093",2.85781753550872e-18,-0.262507404858067,"DYM","Body","OpenSea"
183,"cg10062109",2.86417828491406e-18,-0.293952830643645,"CDK10	CDK10	CDK10	CDK10	CDK10	CDK10","Body	Body	Body	Body	Body	Body","Island"
184,"cg16239134",2.87077519285384e-18,0.285063583178803,"MED12L	P2RY14","Body	5'UTR","OpenSea"
185,"cg01385157",2.90804079969526e-18,-0.222315344778396,"HAPLN3","Body","N_Shelf"
186,"cg25119602",2.90804079969526e-18,-0.211585706510926,"","","OpenSea"
187,"cg02731390",2.90804079969526e-18,-0.288974487029078,"PIK3AP1","Body","OpenSea"
188,"cg19827883",2.90804079969526e-18,0.322598858746648,"ANP32B","Body","OpenSea"
189,"cg02652344",2.90804079969526e-18,-0.213185478891491,"FBXW2","5'UTR","N_Shore"
190,"cg20969635",2.90804079969526e-18,-0.252262293632302,"FBLN2	FBLN2","5'UTR	5'UTR","OpenSea"
191,"cg04688486",2.92268716760282e-18,-0.337282161323433,"RNF43	RNF43	RNF43","Body	Body	Body","OpenSea"
192,"cg08522596",2.95613425963206e-18,0.237985269590194,"PRKCQ	PRKCQ	PRKCQ	PRKCQ","5'UTR	5'UTR	5'UTR	5'UTR","OpenSea"
193,"cg11742898",2.95869729677526e-18,-0.31533911928569,"C7orf54	SND1","TSS1500	Body","OpenSea"
194,"cg06637812",3.05920472349717e-18,0.311001025212972,"","","N_Shelf"
195,"cg03525741",3.08175314236587e-18,-0.30822288539667,"","","S_Shelf"
196,"cg05921269",3.25386730540772e-18,-0.307108175342793,"ACSL5	ACSL5	ACSL5","Body	Body	Body","OpenSea"
197,"cg21214613",3.27254239464355e-18,-0.234043394925205,"HSPB7	HSPB7","1stExon	5'UTR","OpenSea"
198,"cg07128770",3.28510488769288e-18,-0.29585941923093,"ATL2	ATL2	ATL2	ATL2","Body	Body	Body	Body","OpenSea"
199,"cg11683471",3.29674274740072e-18,-0.235385953429203,"XRCC6	XRCC6	XRCC6	XRCC6	XRCC6	XRCC6	XRCC6	XRCC6","ExonBnd	ExonBnd	ExonBnd	ExonBnd	Body	Body	Body	Body","OpenSea"
200,"cg01954585",3.29674274740072e-18,-0.288252742689503,"AKAP13	AKAP13	AKAP13","Body	Body	Body","OpenSea"
201,"cg02866075",3.30815968138539e-18,-0.208446814514075,"VKORC1L1	VKORC1L1","Body	Body","OpenSea"
202,"cg02694576",3.33171056469505e-18,-0.273380887873144,"PTDSS2","Body","N_Shore"
203,"cg10935165",3.33171056469505e-18,-0.216048057037859,"OSBPL2	OSBPL2	OSBPL2","Body	Body	Body","OpenSea"
204,"cg21128206",3.33171056469505e-18,-0.29145473609288,"PIP5K1B	PIP5K1B","5'UTR	5'UTR","OpenSea"
205,"cg00724936",3.33171056469505e-18,-0.249225209374232,"MARK4	MARK4","Body	Body","OpenSea"
206,"cg16460669",3.36132822978892e-18,-0.247229730737621,"","","OpenSea"
207,"cg20754715",3.4007043398235e-18,-0.308225041644221,"","","OpenSea"
208,"cg10658072",3.45242637743621e-18,-0.28169925879717,"MIR8085	BCL3","TSS1500	Body","Island"
209,"cg12092651",3.45485371470921e-18,0.22037222515003,"MAP2K2","Body","OpenSea"
210,"cg22151059",3.47269535545196e-18,-0.293475847306543,"ARMC10	ARMC10	ARMC10	ARMC10	ARMC10	ARMC10","Body	Body	Body	Body	Body	Body","OpenSea"
211,"cg12701734",3.54578829689013e-18,-0.296803232637614,"","","OpenSea"
212,"cg12592005",3.57534863613139e-18,-0.294604205917787,"NUP214","Body","OpenSea"
213,"cg24028828",3.59721831667941e-18,-0.312620577119151,"CS","TSS1500","S_Shore"
214,"cg24355182",3.59721831667941e-18,-0.254369432203866,"TRPM2","Body","N_Shelf"
215,"cg07608053",3.62274944009556e-18,-0.248293250979472,"CSGALNACT1	CSGALNACT1","Body	5'UTR","OpenSea"
216,"cg00757207",3.69587105992422e-18,0.239527872417605,"TNFSF12	TNFSF12-TNFSF13","Body	Body","S_Shelf"
217,"cg06646494",3.69587105992422e-18,-0.259418097262345,"KDM2B	KDM2B","Body	Body","Island"
218,"cg12527995",3.72965766558209e-18,0.29544250795632,"FAM159A","Body","S_Shelf"
219,"cg05928904",3.81551194800639e-18,-0.259475034543266,"","","OpenSea"
220,"cg11180131",3.81551194800639e-18,0.215814806764825,"C5orf56","Body","OpenSea"
221,"cg20967329",3.8640359980522e-18,-0.27241085596778,"C1orf97","Body","S_Shelf"
222,"cg02288805",3.8640359980522e-18,-0.241484249216434,"PVRL4","Body","OpenSea"
223,"cg19245664",3.9005293336071e-18,-0.322697357736203,"NOTCH2NL	NBPF20	NBPF9","5'UTR	Body	Body","OpenSea"
224,"cg13981638",3.90261602435376e-18,-0.322527607537024,"MAEA	MAEA	MAEA	MAEA	MAEA","Body	Body	Body	Body	Body","S_Shelf"
225,"cg05769344",4.00717372605998e-18,0.268442388447273,"LAT	LAT	LAT	LAT","Body	TSS200	TSS200	TSS200","OpenSea"
226,"cg14850190",4.00717372605998e-18,-0.254624928614139,"KSR1","Body","OpenSea"
227,"cg12379452",4.00717372605998e-18,-0.234695350970794,"TRIM25","Body","N_Shelf"
228,"cg08989162",4.05821024742064e-18,-0.266376651612743,"","","OpenSea"
229,"cg10333170",4.09664357990014e-18,-0.241607240650019,"CALD1	CALD1	CALD1","5'UTR	5'UTR	5'UTR","OpenSea"
230,"cg27335571",4.10650349577792e-18,0.342153763351176,"SYTL1	SYTL1","5'UTR	5'UTR","OpenSea"
231,"cg12759458",4.11785204471643e-18,0.25310256678462,"TTF1	TTF1","5'UTR	5'UTR","N_Shelf"
232,"cg02909176",4.47508948187942e-18,-0.23460689268401,"ATP11A	ATP11A","Body	Body","S_Shore"
233,"cg10613387",4.47508948187942e-18,0.264961841512992,"RAB11FIP1	RAB11FIP1","Body	Body","OpenSea"
234,"cg05596756",4.47508948187942e-18,0.310777178461558,"FAM113B	FAM113B	LOC100233209","5'UTR	1stExon	Body","OpenSea"
235,"cg07661480",4.47508948187942e-18,-0.253490749375025,"SMAD7","3'UTR","Island"
236,"cg06348206",4.51255194381396e-18,0.49456867869936,"ANKRD44	ANKRD44","Body	Body","OpenSea"
237,"cg06760973",4.529595231183e-18,-0.385044752088146,"LDLRAD3	LDLRAD3	LDLRAD3","5'UTR	Body	Body","OpenSea"
238,"cg10701568",4.70972587633384e-18,-0.27978484918601,"WWC2-AS1	WWC2","TSS1500	Body","OpenSea"
239,"cg10148635",4.73432355393985e-18,0.226400801305859,"RFX1","Body","OpenSea"
240,"cg10743544",4.75925339256831e-18,-0.329330419537314,"FMNL3	FMNL3","Body	Body","OpenSea"
241,"cg01005735",4.75925339256831e-18,-0.302119191307143,"GCNT2	GCNT2	GCNT2","TSS200	Body	Body","OpenSea"
242,"cg17127379",4.77004374000284e-18,-0.226073389012715,"PITPNC1	PITPNC1","Body	Body","OpenSea"
243,"cg17039369",4.77004374000284e-18,0.299088725863108,"ITGB2	ITGB2","TSS200	5'UTR","OpenSea"
244,"cg27571789",4.77004374000284e-18,-0.274156781462972,"","","OpenSea"
245,"cg09830832",4.80092285255524e-18,0.278779125655129,"TLE1	TLE1	TLE1","Body	Body	Body","OpenSea"
246,"cg08670916",4.97358324083283e-18,0.274610036610659,"","","OpenSea"
247,"cg15323253",5.15508604942317e-18,-0.343726707316918,"","","OpenSea"
248,"cg01723205",5.21537634060572e-18,-0.212800783870175,"UTRN","Body","OpenSea"
249,"cg22034357",5.29194706391214e-18,-0.363226495681229,"ACSF2	ACSF2	ACSF2	ACSF2	ACSF2	ACSF2","5'UTR	5'UTR	Body	Body	Body	Body","OpenSea"
250,"cg06960762",5.29194706391214e-18,-0.259249252665573,"","","OpenSea"
251,"cg22572125",5.29194706391214e-18,-0.205376402237712,"","","N_Shore"
252,"cg02720566",5.32333341521872e-18,0.241107298879732,"MAST3","Body","S_Shore"
253,"cg06610589",5.34928365931786e-18,0.351902092618392,"SIPA1	SIPA1","5'UTR	TSS1500","N_Shore"
254,"cg24381100",5.34928365931786e-18,-0.27621131133905,"GLG1	GLG1	GLG1	GLG1	GLG1	GLG1	GLG1	GLG1	GLG1","ExonBnd	ExonBnd	ExonBnd	ExonBnd	Body	Body	Body	Body	Body","OpenSea"
255,"cg26247937",5.36179859754545e-18,-0.310106685292999,"PRKCE","Body","OpenSea"
256,"cg15768226",5.37197944377469e-18,0.326254859172181,"RBM38	RBM38","TSS1500	TSS1500","Island"
257,"cg24267485",5.37197944377469e-18,0.228705541135639,"MBP	MBP","Body	Body","N_Shelf"
258,"cg11887376",5.38164587680181e-18,-0.229148534004493,"","","OpenSea"
259,"cg02651987",5.38164587680181e-18,0.260769054914641,"ACAP2","Body","OpenSea"
260,"cg23541198",5.42584893312383e-18,-0.255100516974279,"PDE6A","Body","OpenSea"
261,"cg09428582",5.47855024306396e-18,-0.328067600308919,"ATN1	ATN1","5'UTR	5'UTR","S_Shore"
262,"cg09186359",5.47855024306396e-18,-0.352222340334434,"MAP4K3	MAP4K3","Body	Body","OpenSea"
263,"cg23711394",5.47855024306396e-18,-0.247559406795896,"","","OpenSea"
264,"cg20151221",5.47855024306396e-18,-0.220832686240303,"","","OpenSea"
265,"cg17671097",5.47855024306396e-18,-0.295972904499621,"","","OpenSea"
266,"cg16743582",5.47855024306396e-18,-0.333819563826813,"ADD3-AS1","Body","OpenSea"
267,"cg16570980",5.47855024306396e-18,-0.209366508491261,"LOC100134368","Body","OpenSea"
268,"cg10094238",5.51088909804187e-18,-0.239299811358722,"ARHGAP27	ARHGAP27	ARHGAP27","1stExon	5'UTR	5'UTR","Island"
269,"cg20416330",5.51184644722456e-18,-0.231952664679731,"","","OpenSea"
270,"cg09182208",5.52799436344495e-18,-0.226073230535864,"","","OpenSea"
271,"cg22357986",5.54483616774516e-18,-0.312774894960488,"TANC1	TANC1","Body	Body","OpenSea"
272,"cg26684776",5.60813061005189e-18,0.247532374150434,"RRAGD","Body","OpenSea"
273,"cg12754854",5.66751297697689e-18,-0.292322364210124,"PHYHD1	PHYHD1","TSS1500	TSS1500","OpenSea"
274,"cg26680502",5.7301584978901e-18,0.313331531207829,"PPP1R16B","TSS1500","N_Shore"
275,"cg23553331",5.75423693963057e-18,-0.213124288417543,"LOC100288798	LOC100288798	LOC100288798	LOC100288798	LOC100288798","Body	Body	Body	Body	Body","OpenSea"
276,"cg20023079",5.75609623093578e-18,0.287697062271797,"CEP250","Body","OpenSea"
277,"cg19654905",5.75858443821218e-18,-0.223583912124183,"FAM204A	FAM204A","3'UTR	3'UTR","OpenSea"
278,"cg24192660",5.85918625227219e-18,0.329284441072946,"ANO8","Body","Island"
279,"cg22790205",5.96263492993137e-18,0.265886965481039,"","","OpenSea"
280,"cg11809342",6.28870201515354e-18,-0.265570382191691,"TANC1	TANC1","Body	Body","OpenSea"
281,"cg26562283",6.29999840172861e-18,-0.282166824171678,"","","OpenSea"
282,"cg15698795",6.33235818739654e-18,0.354436994101194,"TBC1D10C","Body","Island"
283,"cg22480404",6.38238172929437e-18,0.237978597122763,"ATG7	ATG7	ATG7","5'UTR	5'UTR	5'UTR","OpenSea"
284,"cg13180165",6.50340882850448e-18,-0.337841708235632,"","","OpenSea"
285,"cg27054514",6.50340882850448e-18,-0.208855945558967,"MORN1","Body","N_Shore"
286,"cg00117172",6.50340882850448e-18,0.322898011525476,"RUNX3	RUNX3","Body	Body","Island"
287,"cg21567756",6.65341734934162e-18,0.208031037679212,"IL18RAP","Body","OpenSea"
288,"cg03759537",6.69492920159554e-18,-0.21380298890154,"MCPH1","Body","OpenSea"
289,"cg03449946",6.7552548274172e-18,-0.225225358845799,"NFIA	NFIA	NFIA	NFIA","Body	Body	Body	Body","OpenSea"
290,"cg14016406",6.7675538982526e-18,0.263031736192476,"CMTM7	CMTM7","Body	Body","OpenSea"
291,"cg04798619",6.84710431887546e-18,-0.226645945222961,"ITGA9","Body","OpenSea"
292,"cg01183596",6.97147157259229e-18,-0.292827323864513,"SLC9B1	SLC9B1	SLC9B1	SLC9B1","5'UTR	5'UTR	Body	Body","OpenSea"
293,"cg18901104",7.011189627609e-18,0.268087059772183,"UHRF1	UHRF1","Body	Body","Island"
294,"cg00981413",7.08649723172184e-18,-0.240648980388802,"ACAD11	NPHP3-ACAD11","Body	Body","OpenSea"
295,"cg03707762",7.13881898984681e-18,-0.235254028830405,"LOC101928911","Body","OpenSea"
296,"cg08139238",7.18497777959761e-18,-0.286315460101389,"EEF2K","5'UTR","S_Shore"
297,"cg15108521",7.18497777959761e-18,0.390724860401443,"CD48	CD48","Body	Body","OpenSea"
298,"cg12541223",7.25258673294788e-18,-0.254565101570556,"CHADL","Body","OpenSea"
299,"cg04964857",7.25258673294788e-18,-0.210196439689676,"","","OpenSea"
300,"cg01465573",7.27868120741414e-18,-0.309692661572774,"","","OpenSea"
301,"cg03719555",7.37806773349451e-18,-0.312846836330296,"UBXN6	UBXN6","TSS200	Body","N_Shelf"
302,"cg00190881",7.87844082051684e-18,-0.235798167425608,"RAD51B	RAD51B	RAD51B","Body	Body	Body","OpenSea"
303,"cg13295972",8.03374003480382e-18,-0.254298816080473,"","","OpenSea"
304,"cg18138151",8.13422764689932e-18,-0.268689799334277,"","","OpenSea"
305,"cg18584736",8.13422764689932e-18,-0.29004853828404,"MAP3K5","Body","OpenSea"
306,"cg18836974",8.13422764689932e-18,-0.208418024557267,"OSBPL9	OSBPL9	OSBPL9	OSBPL9	OSBPL9","Body	Body	Body	Body	Body","OpenSea"
307,"cg10303411",8.13422764689932e-18,0.351968294457021,"FAM65B","TSS200","OpenSea"
308,"cg03773198",8.24954066522901e-18,-0.222989062805572,"FHAD1","Body","OpenSea"
309,"cg09067493",8.33356210494189e-18,-0.29781850262805,"","","OpenSea"
310,"cg20820767",8.55749881206743e-18,-0.229539978112815,"RNF220","Body","Island"
311,"cg10248037",8.64634199108638e-18,0.256214995056621,"C5orf56","Body","OpenSea"
312,"cg17032679",8.8273324579237e-18,-0.299488417552481,"","","S_Shelf"
313,"cg22577540",8.9386744382781e-18,0.240949825567187,"STK10","Body","OpenSea"
314,"cg23780021",9.03498309818937e-18,-0.315228175483879,"ACOT7	ACOT7	ACOT7	ACOT7","Body	Body	Body	Body","OpenSea"
315,"cg25759221",9.21239028372588e-18,-0.280688891702031,"MAN2A1","Body","OpenSea"
316,"cg20061318",9.21883728554792e-18,-0.209973754127505,"FBN1","Body","OpenSea"
317,"cg02144475",9.21883728554792e-18,-0.248673084546701,"SECISBP2L	SECISBP2L","TSS1500	TSS1500","S_Shore"
318,"cg11431368",9.21883728554792e-18,-0.23005649285832,"","","OpenSea"
319,"cg02976476",9.22292411345795e-18,0.257861473273283,"PTPN1	PTPN1","5'UTR	Body","OpenSea"
320,"cg10817754",9.22292411345795e-18,-0.232441962584204,"","","OpenSea"
321,"cg00078759",9.29060082296868e-18,-0.269980820347973,"IFT140	TMEM204","Body	Body","S_Shore"
322,"cg18565669",9.29060082296868e-18,-0.229449697541729,"DHX35	DHX35	DHX35","Body	Body	Body","OpenSea"
323,"cg11614093",9.29060082296868e-18,-0.224339959361293,"","","OpenSea"
324,"cg19896129",9.29060082296868e-18,-0.298517441890248,"","","S_Shelf"
325,"cg00759741",9.29653750110807e-18,-0.262931695713476,"","","S_Shelf"
326,"cg06911753",9.29653750110807e-18,-0.207145228608924,"C1QTNF4","3'UTR","Island"
327,"cg04180922",9.33475658459189e-18,-0.256748042691972,"NEDD9	NEDD9","Body	Body","OpenSea"
328,"cg02126477",9.3884309985932e-18,-0.320070134756274,"DLC1	DLC1	DLC1","Body	Body	TSS200","OpenSea"
329,"cg24480540",9.3884309985932e-18,0.265451748467095,"","","OpenSea"
330,"cg13341982",9.51265265229101e-18,-0.28479053531847,"","","OpenSea"
331,"cg17692028",9.52278684431671e-18,-0.279320083931289,"ZDHHC17","Body","OpenSea"
332,"cg26065909",9.59517486167548e-18,-0.274094740107414,"SELENBP1","TSS200","OpenSea"
333,"cg15069529",9.64865851125894e-18,-0.209989611785946,"","","OpenSea"
334,"cg27175112",9.68401489086816e-18,-0.322300755909364,"","","OpenSea"
335,"cg06637550",9.76255496677051e-18,-0.242222980946887,"C1QTNF6	C1QTNF6","TSS1500	TSS1500","OpenSea"
336,"cg01738213",9.76255496677051e-18,-0.262584519092756,"CNNM2	CNNM2","Body	Body","OpenSea"
337,"cg00850579",9.88197170647856e-18,-0.327137662839464,"CDK17	CDK17","5'UTR	5'UTR","OpenSea"
338,"cg14683465",9.901694218668e-18,-0.258668613770681,"HUS1	HUS1","Body	Body","OpenSea"
339,"cg04978470",9.95958289464886e-18,-0.258075457881122,"ITLN2","3'UTR","OpenSea"
340,"cg22588023",9.95958289464886e-18,-0.239193900432599,"IL22RA1","TSS200","OpenSea"
341,"cg14798653",9.95958289464886e-18,-0.292752296281586,"DENND1C","Body","Island"
342,"cg17292100",1.0145408518889e-17,-0.323168964879755,"SPAG1	SPAG1","Body	Body","OpenSea"
343,"cg18879389",1.02706620633312e-17,-0.256866347969167,"TFF2	TFF2","5'UTR	1stExon","OpenSea"
344,"cg11309785",1.05400944705666e-17,-0.213409201164044,"EXOC6B","Body","OpenSea"
345,"cg05683785",1.0651567820747e-17,-0.313537419055193,"","","OpenSea"
346,"cg00543751",1.07606099021863e-17,-0.250591406591157,"FHL2	FHL2","1stExon	5'UTR","OpenSea"
347,"cg16505233",1.07977912082495e-17,0.296336581255376,"EDEM1","Body","OpenSea"
348,"cg11791526",1.0985651409708e-17,0.321182499844829,"TBC1D10C","Body","Island"
349,"cg12393402",1.0985651409708e-17,-0.247572389728146,"SH3KBP1	SH3KBP1","Body	Body","OpenSea"
350,"cg13641532",1.0985651409708e-17,-0.266446362276007,"SRSF4","Body","OpenSea"
351,"cg09371112",1.10175982201573e-17,-0.308328747718083,"MICAL2","Body","OpenSea"
352,"cg20995127",1.10247558201954e-17,-0.283706633149625,"RAB3GAP1","TSS1500","OpenSea"
353,"cg23980458",1.11038371586628e-17,-0.304558048272227,"","","OpenSea"
354,"cg00337333",1.13993804695665e-17,-0.274952497614304,"","","OpenSea"
355,"cg25409990",1.14478804210844e-17,0.37151775284423,"ANKRD44-IT1	ANKRD44	ANKRD44","Body	Body	Body","OpenSea"
356,"cg14158972",1.1476700062446e-17,-0.314530061600403,"EGFEM1P	EGFEM1P","ExonBnd	Body","OpenSea"
357,"cg27065896",1.16843480868505e-17,-0.334570894644144,"SORBS1	SORBS1","5'UTR	5'UTR","OpenSea"
358,"cg13415795",1.17615499516533e-17,0.227767443206868,"SH2D7","3'UTR","OpenSea"
359,"cg00604454",1.18306863287307e-17,0.340648946652768,"","","Island"
360,"cg14460198",1.18458601489167e-17,0.275930516742994,"C5orf56","Body","OpenSea"
361,"cg13484953",1.18686196880298e-17,-0.286258681969421,"LINC00656","TSS1500","OpenSea"
362,"cg00870269",1.1911843097694e-17,-0.254388513259581,"LIPC","Body","OpenSea"
363,"cg00351750",1.19175590883575e-17,-0.251730526770866,"SMYD3	SMYD3","Body	Body","OpenSea"
364,"cg09841052",1.20822471964857e-17,0.297728818806013,"APOBEC2","TSS1500","OpenSea"
365,"cg07687479",1.21072029832481e-17,-0.280502347282766,"","","OpenSea"
366,"cg27539893",1.22482975648725e-17,-0.230708415910618,"ELOVL7	ELOVL7	ELOVL7	ELOVL7","5'UTR	5'UTR	5'UTR	5'UTR","OpenSea"
367,"cg06763161",1.22625638980392e-17,-0.323762803519966,"PHC2	PHC2","5'UTR	Body","N_Shore"
368,"cg23359712",1.25331733834007e-17,-0.297506805342447,"","","OpenSea"
369,"cg11261779",1.25331733834007e-17,-0.209602765034981,"RAB30	RAB30	RAB30	RAB30","TSS1500	5'UTR	5'UTR	5'UTR","OpenSea"
370,"cg21262313",1.26556947898645e-17,0.245937206682768,"","","OpenSea"
371,"cg08495296",1.26935736242613e-17,-0.257653298506862,"AQP8","TSS1500","OpenSea"
372,"cg01797036",1.26935736242613e-17,0.380760418076741,"NCOR2	NCOR2","Body	Body","Island"
373,"cg11356887",1.27583271656036e-17,-0.23217650111957,"EGFL8","3'UTR","S_Shore"
374,"cg06986158",1.28453943294116e-17,-0.22928651824526,"","","OpenSea"
375,"cg25002649",1.31420659851906e-17,-0.263172875140369,"CUL7	CUL7	MRPL2","TSS1500	TSS1500	Body","S_Shore"
376,"cg27658811",1.32447747207806e-17,-0.351277587963279,"","","OpenSea"
377,"cg03268860",1.32626473820946e-17,-0.360086938951962,"EPHX1	EPHX1	EPHX1","TSS200	5'UTR	5'UTR","OpenSea"
378,"cg24756292",1.32703570042759e-17,-0.248384413269859,"","","OpenSea"
379,"cg01266377",1.32703570042759e-17,-0.257790402342887,"PVT1","Body","OpenSea"
380,"cg21768884",1.3547083660497e-17,-0.23547508576715,"MRC2","3'UTR","OpenSea"
381,"cg07692256",1.3547083660497e-17,-0.305168299056923,"KDM6A	KDM6A	KDM6A	KDM6A	KDM6A	KDM6A	KDM6A","5'UTR	Body	Body	Body	Body	Body	Body","OpenSea"
382,"cg17226728",1.3547083660497e-17,-0.252397539108908,"RABGAP1L","Body","OpenSea"
383,"cg22688513",1.36696586570069e-17,0.261145014046188,"PRKAR2B","Body","OpenSea"
384,"cg19923393",1.36708082933592e-17,-0.244329094675274,"SORCS2","Body","OpenSea"
385,"cg16779529",1.37982530983298e-17,-0.296871782432736,"CEP83	CEP83","Body	Body","OpenSea"
386,"cg23415369",1.39953340345857e-17,-0.254164150215176,"","","OpenSea"
387,"cg04800788",1.41027542860008e-17,-0.245870111825872,"GRAMD1B	GRAMD1B","1stExon	5'UTR","OpenSea"
388,"cg03893240",1.4104227657148e-17,-0.270265804147384,"KIAA0232	KIAA0232","Body	Body","OpenSea"
389,"cg13836380",1.41461882678414e-17,-0.220383640608035,"","","S_Shelf"
390,"cg23946860",1.43056699724439e-17,-0.280567394157679,"","","OpenSea"
391,"cg27407528",1.43942888349139e-17,-0.229197099576271,"","","OpenSea"
392,"cg05287486",1.44565374131316e-17,-0.288356257746926,"MMP24","Body","OpenSea"
393,"cg04897900",1.45427851773752e-17,-0.247079764139786,"","","OpenSea"
394,"cg00334782",1.45557287926659e-17,-0.268052324129614,"","","OpenSea"
395,"cg01379585",1.47345757399068e-17,-0.244047282055717,"","","S_Shore"
396,"cg01527805",1.47345757399068e-17,0.340500420195595,"SPATA13	SPATA13	SPATA13	SPATA13	SPATA13	SPATA13","5'UTR	Body	Body	Body	Body	Body","OpenSea"
397,"cg17923947",1.48000705596463e-17,-0.266653914735181,"C14orf138	SOS2	C14orf138","TSS1500	3'UTR	TSS1500","S_Shore"
398,"cg12728511",1.48652460680746e-17,-0.269701693053234,"","","S_Shore"
399,"cg14595786",1.48889099185771e-17,0.343206469437,"SIGLEC9","TSS1500","OpenSea"
400,"cg00450164",1.48935053087387e-17,0.212455381320093,"TRAF3IP3","5'UTR","OpenSea"
401,"cg14555350",1.48935053087387e-17,-0.316271787710222,"ARHGAP26	ARHGAP26","Body	Body","OpenSea"
402,"cg13197283",1.50165987205596e-17,-0.221602888237287,"","","OpenSea"
403,"cg20859037",1.50165987205596e-17,-0.210369076365494,"PLEKHA2","Body","OpenSea"
404,"cg21671668",1.50165987205596e-17,-0.225071248834791,"ANKRD55","Body","OpenSea"
405,"cg17394189",1.50970857460084e-17,-0.280952590943423,"ST3GAL1	ST3GAL1","5'UTR	5'UTR","OpenSea"
406,"cg10466699",1.50970857460084e-17,-0.260154129688035,"SLC39A11	SLC39A11","Body	Body","OpenSea"
407,"cg03015559",1.50970857460084e-17,-0.245082908386094,"RAB2B	TOX4	TOX4	RAB2B	RAB2B","5'UTR	TSS1500	TSS1500	Body	Body","N_Shore"
408,"cg06866827",1.5129298175485e-17,-0.244195835924904,"","","OpenSea"
409,"cg06925645",1.51618275285277e-17,-0.268296673683236,"RNASE1	RNASE1	RNASE1	RNASE1","TSS1500	TSS1500	TSS1500	TSS1500","OpenSea"
410,"cg16770601",1.51618275285277e-17,0.378955938938205,"MIATNB	MIAT	MIAT	MIAT	MIAT","TSS1500	Body	Body	Body	Body","OpenSea"
411,"cg19617213",1.51618275285277e-17,0.367987459306164,"HMHA1","Body","Island"
412,"cg12318408",1.51618275285277e-17,0.262172788532632,"RAP1GAP2	RAP1GAP2	RAP1GAP2	RAP1GAP2","1stExon	5'UTR	1stExon	5'UTR","OpenSea"
413,"cg14335429",1.53246111186386e-17,-0.256521304087648,"SLC20A2","5'UTR","OpenSea"
414,"cg25406657",1.53394131971955e-17,-0.309723964968031,"TPM1	TPM1	TPM1	TPM1	TPM1	TPM1	TPM1","Body	Body	Body	Body	Body	Body	Body","S_Shore"
415,"cg16567290",1.53394131971955e-17,0.365082682505126,"SLC26A10","TSS200","Island"
416,"cg09742465",1.53394131971955e-17,0.225815253865682,"","","OpenSea"
417,"cg26922585",1.54181789651978e-17,-0.260422759925632,"AQP1	AQP1	AQP1	AQP1","Body	TSS200	5'UTR	TSS200","OpenSea"
418,"cg04624514",1.54181789651978e-17,-0.29953219973642,"TMCC1	TMCC1","Body	Body","OpenSea"
419,"cg25832175",1.54181789651978e-17,0.302036488322795,"FAM107B	FAM107B	FAM107B	FAM107B	FAM107B	FAM107B	FAM107B	FAM107B	FAM107B	FAM107B","TSS200	TSS200	TSS200	TSS200	TSS200	5'UTR	5'UTR	TSS200	Body	5'UTR","OpenSea"
420,"cg25851564",1.54826997314439e-17,-0.265080953941078,"DLEU1","Body","OpenSea"
421,"cg14172897",1.54826997314439e-17,-0.310131932320845,"MEAF6	MEAF6	MEAF6	MEAF6	MEAF6	MEAF6","Body	Body	Body	Body	Body	Body","OpenSea"
422,"cg04164607",1.55837186112057e-17,-0.282483336131185,"","","OpenSea"
423,"cg23201938",1.57589459206656e-17,-0.258108636339457,"","","OpenSea"
424,"cg27227050",1.59199956449557e-17,-0.245816706921957,"TMX1","Body","OpenSea"
425,"cg00533994",1.59512362579933e-17,-0.346602059585202,"NUDT3	RPS10-NUDT3","Body	Body","OpenSea"
426,"cg02352281",1.61664609576695e-17,0.239067322971468,"","","OpenSea"
427,"cg26095262",1.61664609576695e-17,-0.269495586686524,"","","OpenSea"
428,"cg27382146",1.62902934749253e-17,-0.216284600252303,"","","OpenSea"
429,"cg21494913",1.63262464988406e-17,0.255537068050747,"SPATA13	SPATA13	SPATA13	SPATA13	SPATA13	SPATA13","5'UTR	Body	Body	Body	Body	Body","OpenSea"
430,"cg07872489",1.64873455970949e-17,-0.291071828832812,"PIK3R1	PIK3R1	PIK3R1","Body	TSS1500	Body","S_Shore"
431,"cg12779727",1.6517699419648e-17,-0.264409136152324,"","","OpenSea"
432,"cg26899651",1.6517699419648e-17,0.265200455082135,"SEPT9	2020-09-09	2020-09-09	2020-09-09	SEPT9","Body	Body	Body	Body	Body","OpenSea"
433,"cg25925691",1.65189913842495e-17,-0.266625430767661,"FLVCR2	FLVCR2","Body	Body","OpenSea"
434,"cg18803869",1.65252196612828e-17,-0.206725337026046,"","","OpenSea"
435,"cg19506666",1.6645437721344e-17,-0.233252219785238,"ADIPOR1	ADIPOR1	ADIPOR1	ADIPOR1","Body	Body	Body	Body","OpenSea"
436,"cg00834924",1.6645437721344e-17,0.220214914147338,"AKAP13	AKAP13","5'UTR	5'UTR","OpenSea"
437,"cg13932954",1.66696239776293e-17,0.434250079514718,"RUNX3	RUNX3","Body	Body","Island"
438,"cg26659590",1.6682558490041e-17,-0.31599520975962,"","","S_Shore"
439,"cg16416322",1.67014088506131e-17,-0.226836787298432,"","","OpenSea"
440,"cg01180479",1.67673182512795e-17,-0.232802040621561,"MAP3K11","Body","Island"
441,"cg00871663",1.67766419850942e-17,-0.240319365542436,"NRXN3","Body","OpenSea"
442,"cg06334942",1.71142056958658e-17,0.212291203084384,"","","OpenSea"
443,"cg13352250",1.73901079485814e-17,-0.24718450062805,"","","OpenSea"
444,"cg02628177",1.75582115911849e-17,0.295826953002853,"TG	SLA	SLA	SLA	SLA","Body	Body	Body	5'UTR	5'UTR","OpenSea"
445,"cg05021267",1.76637882661814e-17,0.271242087147464,"POFUT1","Body","OpenSea"
446,"cg09975110",1.76806719129223e-17,0.266913792277165,"IL16	IL16	IL16","TSS1500	Body	Body","OpenSea"
447,"cg22570013",1.77900646870493e-17,-0.238533799685091,"","","N_Shelf"
448,"cg20813486",1.78120884320088e-17,-0.22328207462689,"SOD1","TSS1500","N_Shore"
449,"cg26605006",1.80522736410185e-17,0.258774767170022,"CORO1A	CORO1A","Body	Body","S_Shelf"
450,"cg08964365",1.80522736410185e-17,0.271420410698964,"WHSC1L1	WHSC1L1","5'UTR	5'UTR","OpenSea"
451,"cg10161111",1.81708723088239e-17,-0.250061806824063,"USP42","3'UTR","S_Shore"
452,"cg06863289",1.82668838559833e-17,-0.315506791087949,"","","OpenSea"
453,"cg14670793",1.86194918587173e-17,-0.262002663951064,"IL1R1","TSS200","OpenSea"
454,"cg10047173",1.88211094672618e-17,-0.255660884743726,"ART4","TSS200","OpenSea"
455,"cg01486979",1.88211094672618e-17,0.394953288417638,"LMNB1	LMNB1","Body	Body","OpenSea"
456,"cg02798280",1.88211094672618e-17,-0.251814994868507,"MAP4K1	MAP4K1","Body	Body","Island"
457,"cg16677621",1.88211094672618e-17,-0.371937441647686,"ARID1B	ARID1B","Body	Body","OpenSea"
458,"cg27529207",1.90412101974264e-17,-0.29924913263669,"EMILIN2","Body","OpenSea"
459,"cg02680915",1.9060283773697e-17,-0.292134224644276,"","","OpenSea"
460,"cg04110742",1.91053418422534e-17,-0.299444318423578,"NFIC	NFIC	NFIC	NFIC	NFIC","Body	Body	Body	Body	Body","N_Shelf"
461,"cg10885234",1.9123572536265e-17,-0.312160136072651,"LINC00885","TSS200","OpenSea"
462,"cg06727578",1.93188709029718e-17,-0.252062333271089,"","","OpenSea"
463,"cg12085959",1.93188709029718e-17,-0.228480566345511,"PNPLA1	PNPLA1","5'UTR	5'UTR","OpenSea"
464,"cg25377923",1.93188709029718e-17,-0.233839529389296,"PFDN1","Body","OpenSea"
465,"cg08337633",1.93574118280713e-17,0.23862092449817,"VOPP1","Body","OpenSea"
466,"cg00045607",1.98976288931789e-17,0.20562367349106,"ARHGAP30	ARHGAP30	ARHGAP30	ARHGAP30","1stExon	5'UTR	5'UTR	1stExon","OpenSea"
467,"cg14862884",1.98976288931789e-17,-0.226850311981767,"MCF2L2","Body","OpenSea"
468,"cg01825206",1.98976288931789e-17,-0.262905323273154,"MINPP1	MINPP1	MINPP1","TSS1500	Body	Body","S_Shore"
469,"cg03788242",1.99211367663126e-17,-0.26909793972439,"","","OpenSea"
470,"cg25954028",2.01213210493283e-17,0.29824823147868,"NCOR2	NCOR2","Body	Body","Island"
471,"cg17333269",2.01415790422128e-17,0.361964630164029,"FOXP1	FOXP1	FOXP1	FOXP1	FOXP1	FOXP1	FOXP1","Body	Body	Body	Body	Body	Body	Body","OpenSea"
472,"cg13523134",2.03139657518564e-17,0.250616860167139,"ASAP1	ASAP1","Body	Body","OpenSea"
473,"cg27075679",2.03139657518564e-17,-0.221312069367473,"","","OpenSea"
474,"cg05270106",2.03170561516613e-17,-0.368069554212919,"EEFSEC","Body","OpenSea"
475,"cg12043732",2.03333842606027e-17,-0.212080323804443,"SLCO4A1","5'UTR","N_Shelf"
476,"cg19984833",2.05883089251402e-17,-0.24823701001008,"AQP8","TSS200","OpenSea"
477,"cg00953201",2.06656521413426e-17,-0.250259958468397,"SLC7A1","5'UTR","OpenSea"
478,"cg16609354",2.0684896189159e-17,-0.233436075102849,"","","S_Shelf"
479,"cg23763137",2.0721611883089e-17,0.322881590868728,"ADORA2A","TSS200","S_Shelf"
480,"cg14602296",2.07227045793434e-17,-0.226638641014669,"","","OpenSea"
481,"cg18376896",2.08709915183394e-17,-0.217457856584407,"TUBAL3","TSS200","OpenSea"
482,"cg09580485",2.08994369280652e-17,-0.224666100435892,"SEC23A","Body","OpenSea"
483,"cg07274406",2.10234846079025e-17,0.240295751370906,"ITGB2	ITGB2","5'UTR	5'UTR","OpenSea"
484,"cg13066703",2.10234846079025e-17,0.242796138226581,"TRAF5	TRAF5	TRAF5","Body	Body	Body","OpenSea"
485,"cg10888630",2.10234846079025e-17,-0.284377321171643,"NBPF20	NBPF9","Body	Body","OpenSea"
486,"cg09370982",2.11055667564663e-17,-0.263293163017262,"TBC1D24","Body","S_Shore"
487,"cg00449482",2.1261883486818e-17,-0.32963074788696,"EPN1	EPN1	EPN1","TSS200	5'UTR	5'UTR","S_Shore"
488,"cg08846870",2.1261883486818e-17,-0.327302727101675,"RASAL3","Body","Island"
489,"cg18717167",2.14047233003948e-17,-0.289391380198083,"","","OpenSea"
490,"cg10492999",2.1417661262517e-17,-0.233043433421433,"CLDN9","1stExon","Island"
491,"cg16363276",2.17183217274161e-17,0.377940155834792,"USP24","Body","OpenSea"
492,"cg12091289",2.17183217274161e-17,-0.277764069054648,"RABGEF1	RABGEF1	RABGEF1	RABGEF1","Body	Body	Body	Body","OpenSea"
493,"cg18081760",2.18359577279664e-17,0.370019888177728,"HIPK1	HIPK1","Body	Body","OpenSea"
494,"cg07264216",2.18917157805163e-17,0.350460658718207,"DCUN1D3","5'UTR","OpenSea"
495,"cg05880667",2.18917157805163e-17,-0.298907665264008,"","","OpenSea"
496,"cg10051213",2.21038133857722e-17,-0.284127231695306,"DOCK8	DOCK8	DOCK8","Body	Body	Body","OpenSea"
497,"cg24265771",2.21392059642564e-17,0.297093132416756,"GRK6	GRK6	GRK6","Body	Body	Body","S_Shelf"
498,"cg04886221",2.25141697568486e-17,0.214442483704067,"SYTL1","5'UTR","OpenSea"
499,"cg03787245",2.25141697568486e-17,-0.290880993751127,"CUX1	CUX1	CUX1	CUX1	CUX1	CUX1	CUX1","Body	Body	Body	Body	Body	Body	Body","OpenSea"
500,"cg02936292",2.25684296397028e-17,-0.312826483415782,"PLEKHA7","Body","OpenSea"
501,"cg24928687",2.25784792445642e-17,-0.289009977637847,"EPHX1	EPHX1","TSS200	5'UTR","OpenSea"
502,"cg04696814",2.25784792445642e-17,-0.223960401824931,"C20orf196	C20orf196	C20orf196","Body	Body	Body","OpenSea"
503,"cg17140476",2.25784792445642e-17,-0.256185942753276,"C15orf57	C15orf57	C15orf57","Body	Body	Body","OpenSea"
504,"cg09755770",2.25784792445642e-17,0.295459867826977,"RCSD1","Body","S_Shore"
505,"cg00753835",2.25784792445642e-17,-0.269984096777113,"CMBL","Body","OpenSea"
506,"cg22134476",2.25784792445642e-17,-0.305109128902172,"CHKA	CHKA","Body	Body","OpenSea"
507,"cg23352695",2.25784792445642e-17,0.278259114663769,"NF1	EVI2A	NF1	EVI2A","Body	TSS200	Body	TSS200","OpenSea"
508,"cg03368634",2.27222676905658e-17,-0.212674646588017,"CREBBP	CREBBP","Body	Body","OpenSea"
509,"cg15816862",2.31904282005936e-17,-0.249873202013953,"ATXN1	ATXN1","5'UTR	5'UTR","OpenSea"
510,"cg05757907",2.35632685453944e-17,-0.263493479690072,"REXO2","Body","S_Shelf"
511,"cg12642866",2.43698559953644e-17,-0.26735814442934,"STXBP1	STXBP1","Body	Body","OpenSea"
512,"cg20945581",2.43698559953644e-17,-0.217989176804311,"INMT-FAM188B","Body","OpenSea"
513,"cg04197657",2.44072887656641e-17,-0.289027127111968,"SNX29","Body","OpenSea"
514,"cg20555305",2.44072887656641e-17,-0.318679727082402,"CPSF1	MIR1234","Body	TSS1500","S_Shelf"
515,"cg01851874",2.44308921090567e-17,-0.256075503474461,"RUNX1T1	RUNX1T1	RUNX1T1	RUNX1T1","Body	5'UTR	1stExon	5'UTR","OpenSea"
516,"cg16377117",2.44308921090567e-17,-0.287438929212454,"LRP1","Body","OpenSea"
517,"cg06029792",2.45681213578572e-17,-0.261818144923627,"","","Island"
518,"cg19822755",2.45681213578572e-17,0.222326932134894,"YPEL3	YPEL3","TSS1500	TSS1500","S_Shore"
519,"cg16882751",2.45681213578572e-17,0.23539811313236,"FCMR	FCMR	FCMR","TSS200	TSS200	TSS200","OpenSea"
520,"cg15087455",2.45681213578572e-17,-0.260470199029376,"","","S_Shelf"
521,"cg05128109",2.45681213578572e-17,-0.337552917212149,"PLSCR1","Body","OpenSea"
522,"cg08870682",2.45681213578572e-17,-0.243092223224259,"SMPDL3A	SMPDL3A","Body	Body","OpenSea"
523,"cg05315276",2.471371040679e-17,-0.205792361707167,"TXNDC16	TXNDC16","Body	Body","OpenSea"
524,"cg16992268",2.48721637544131e-17,-0.243728902268185,"TYW1","Body","OpenSea"
525,"cg15678817",2.4879095254288e-17,0.253935316922098,"EHD1","3'UTR","Island"
526,"cg15247385",2.49287460504793e-17,-0.250499964096407,"","","OpenSea"
527,"cg21987019",2.49630879401123e-17,-0.284931909767352,"LOC101928911","Body","OpenSea"
528,"cg05537653",2.49630879401123e-17,-0.22029615992014,"C1QTNF4","Body","Island"
529,"cg14667514",2.51098530406291e-17,-0.243721354188511,"","","OpenSea"
530,"cg02237342",2.56611030974116e-17,0.442796962847092,"ADORA2A","TSS200","S_Shelf"
531,"cg20281850",2.56977247622358e-17,-0.284942121737265,"FRMD4A","Body","OpenSea"
532,"cg09235719",2.58699493968158e-17,-0.213250162745412,"PLXNA2","Body","OpenSea"
533,"cg26827450",2.58699493968158e-17,-0.344762921185932,"RBM34	RBM34","Body	Body","OpenSea"
534,"cg01126699",2.59749550172355e-17,-0.283806932579314,"KIF26A","Body","Island"
535,"cg22050745",2.59749550172355e-17,-0.243915581779082,"","","OpenSea"
536,"cg07480840",2.59749550172355e-17,-0.233133021454151,"OLFML2B	OLFML2B","Body	Body","OpenSea"
537,"cg13228922",2.62294928609249e-17,-0.29070872618422,"SOGA1	SOGA1","Body	Body","OpenSea"
538,"cg26341453",2.66339037978591e-17,-0.26533255076539,"SESN2","Body","OpenSea"
539,"cg25424742",2.71809375616117e-17,-0.20624149088321,"COL6A3	COL6A3	COL6A3	COL6A3	COL6A3","Body	Body	Body	Body	Body","OpenSea"
540,"cg19438746",2.74969300382818e-17,-0.272026202274234,"GALNT7","Body","OpenSea"
541,"cg11433897",2.74969300382818e-17,-0.262310464537223,"C12orf10	C12orf10","Body	ExonBnd","OpenSea"
542,"cg20145221",2.75831281421768e-17,-0.209053700668666,"AHNAK","Body","OpenSea"
543,"cg03868783",2.75831281421768e-17,-0.252930695609151,"ARHGAP26	ARHGAP26","Body	Body","OpenSea"
544,"cg12050271",2.75831281421768e-17,-0.230732043897588,"FLJ42875","Body","Island"
545,"cg06732667",2.76285162635248e-17,-0.53522370128943,"TRAPPC9	TRAPPC9","Body	Body","OpenSea"
546,"cg05305434",2.77825290989067e-17,0.305125520105288,"LSP1","TSS200","OpenSea"
547,"cg05111420",2.79424354833881e-17,-0.205941619549304,"DLGAP1	DLGAP1	DLGAP1	DLGAP1	DLGAP1	DLGAP1	DLGAP1	DLGAP1	DLGAP1","Body	Body	Body	Body	Body	Body	Body	Body	Body","OpenSea"
548,"cg25880834",2.79665553862548e-17,-0.206960671809015,"PLCL1","Body","OpenSea"
549,"cg24749672",2.80636652096651e-17,0.314978057666389,"BIN2","TSS200","OpenSea"
550,"cg25553170",2.80730124453637e-17,-0.247134546196844,"","","OpenSea"
551,"cg14834568",2.82059256175502e-17,0.494740872867826,"FAM107B	FAM107B	FAM107B	FAM107B	FAM107B	FAM107B	FAM107B	FAM107B	FAM107B	FAM107B","5'UTR	5'UTR	TSS200	TSS1500	TSS1500	TSS1500	TSS1500	TSS1500	Body	5'UTR","OpenSea"
552,"cg15908125",2.82376610948153e-17,0.2514336227676,"SYTL1	SYTL1","TSS1500	TSS1500","OpenSea"
553,"cg07801521",2.84122323980192e-17,-0.206424848034884,"TSPAN18","Body","OpenSea"
554,"cg24851112",2.84890401367693e-17,0.280000939884677,"","","OpenSea"
555,"cg05533563",2.89715444888663e-17,-0.252732133965221,"","","OpenSea"
556,"cg14325200",2.89873001714339e-17,0.227014339906877,"","","OpenSea"
557,"cg13859574",2.92607183280169e-17,-0.284354270065164,"","","OpenSea"
558,"cg09547024",2.94959108161628e-17,-0.296296937348718,"TJP2	TJP2	TJP2	TJP2	TJP2	TJP2","TSS1500	TSS1500	5'UTR	Body	Body	Body","OpenSea"
559,"cg11807529",2.95028159075823e-17,-0.208172216778276,"ARHGEF10L	ARHGEF10L","Body	Body","OpenSea"
560,"cg16290101",2.95028159075823e-17,-0.261111782860954,"C1orf157","TSS1500","OpenSea"
561,"cg04943927",2.98040145930144e-17,-0.214632451241048,"APOLD1	APOLD1","Body	TSS1500","N_Shelf"
562,"cg17890684",2.98252884558029e-17,-0.282094275780719,"GGNBP2","Body","OpenSea"
563,"cg14898147",2.9872243039806e-17,-0.258135101114154,"","","OpenSea"
564,"cg11288686",3.00735270644148e-17,-0.274275502954128,"TMTC1","Body","OpenSea"
565,"cg08514408",3.00735270644148e-17,-0.344164590016646,"DCK","Body","OpenSea"
566,"cg27580806",3.00891315137549e-17,-0.217720080835615,"RLN3","TSS1500","N_Shelf"
567,"cg07232296",3.03380988534111e-17,-0.29586354534076,"","","OpenSea"
568,"cg00176801",3.05190836332176e-17,-0.208739205960327,"GALNT7","Body","OpenSea"
569,"cg10593028",3.09991258475442e-17,-0.249840242628311,"EXPH5	EXPH5	EXPH5","1stExon	5'UTR	Body","OpenSea"
570,"cg13465252",3.10010522523535e-17,-0.24430482024861,"","","OpenSea"
571,"cg20743759",3.10473232265281e-17,-0.228803558065811,"","","OpenSea"
572,"cg13114737",3.11234335792346e-17,-0.232106299458476,"","","OpenSea"
573,"cg25902183",3.12446988067801e-17,-0.245204253107834,"","","OpenSea"
574,"cg25818097",3.13744870854268e-17,0.356888345977032,"","","OpenSea"
575,"cg02606840",3.13898386293316e-17,0.41874229991837,"MGAT4A	MGAT4A","TSS1500	Body","OpenSea"
576,"cg16627786",3.17791323867049e-17,0.343718035942364,"GP1BB	SEPT5","TSS200	3'UTR","Island"
577,"cg23328404",3.180638016889e-17,0.279778954500858,"CSGALNACT1	CSGALNACT1	CSGALNACT1","Body	5'UTR	1stExon","OpenSea"
578,"cg25191332",3.19899268317063e-17,0.31084660617801,"IFRD1","TSS1500","OpenSea"
579,"cg05551748",3.20781367651967e-17,-0.295930303887032,"GNAQ","Body","OpenSea"
580,"cg07718081",3.21708425277395e-17,0.228963648415365,"","","OpenSea"
581,"cg23922265",3.22356261526107e-17,-0.29568042923096,"CHID1	CHID1","5'UTR	1stExon","S_Shelf"
582,"cg23163063",3.22356261526107e-17,0.2887127274769,"ATAD2B	ATAD2B	ATAD2B","Body	Body	Body","OpenSea"
583,"cg09287984",3.23300902140513e-17,-0.242672311001017,"OGFOD1","Body","OpenSea"
584,"cg07589991",3.24819478415364e-17,0.436410761820431,"CLSTN1	CLSTN1","Body	Body","OpenSea"
585,"cg15550330",3.28539004702583e-17,-0.273765675255944,"","","OpenSea"
586,"cg23387692",3.29558192415249e-17,-0.227035650351022,"LOC728606","Body","OpenSea"
587,"cg08731068",3.29653282179476e-17,-0.217131186594155,"TBC1D16","Body","OpenSea"
588,"cg24999588",3.29848402386812e-17,0.257689408740137,"","","S_Shelf"
589,"cg15733114",3.30192019508863e-17,-0.273844327829591,"ART4","TSS200","OpenSea"
590,"cg17162981",3.30192019508863e-17,-0.2180303692296,"C15orf43","TSS200","OpenSea"
591,"cg04866851",3.30192019508863e-17,-0.284982636990685,"ANKRD16	ANKRD16	ANKRD16	FBXO18	FBXO18	FBXO18","TSS1500	TSS1500	TSS1500	5'UTR	5'UTR	Body","S_Shore"
592,"cg09839874",3.30192019508863e-17,-0.241841814857949,"CMTM1	CMTM1	CMTM1	CMTM1	CMTM1	CMTM1	CMTM1	CMTM1","Body	Body	Body	Body	Body	Body	Body	Body","S_Shelf"
593,"cg00129266",3.30192019508863e-17,-0.297596488511606,"RNF40	RNF40	RNF40	RNF40","Body	Body	Body	Body","OpenSea"
594,"cg17160687",3.30909811996551e-17,0.286328129703534,"UXS1	UXS1	UXS1","Body	Body	Body","OpenSea"
595,"cg02309242",3.31500288209023e-17,-0.307197526663303,"NCEH1	NCEH1	NCEH1	NCEH1","5'UTR	5'UTR	Body	Body","OpenSea"
596,"cg25384897",3.36119160965365e-17,0.216797275910624,"TAP1	PSMB8","Body	TSS1500","S_Shore"
597,"cg24297509",3.36119160965365e-17,-0.219970766629039,"","","OpenSea"
598,"cg17748242",3.40870134051164e-17,-0.216907258354205,"STAT3	STAT3	STAT3","5'UTR	5'UTR	5'UTR","OpenSea"
599,"cg03114043",3.44073730669741e-17,-0.250248844487012,"CHN2	CHN2	CHN2	CHN2	CHN2","Body	5'UTR	Body	Body	Body","OpenSea"
600,"cg09696411",3.44561459527899e-17,0.272361138248153,"SLC26A10","TSS200","Island"
601,"cg24365676",3.5041341526273e-17,-0.326241796691361,"FAM126B","5'UTR","OpenSea"
602,"cg15777769",3.51907976333404e-17,-0.226963314113675,"AMPH	AMPH","3'UTR	3'UTR","OpenSea"
603,"cg27019093",3.5192433513415e-17,-0.269633729398252,"UBE2G1","Body","OpenSea"
604,"cg05558609",3.56211474617845e-17,0.292213345383905,"TEX9	TEX9	MNS1","3'UTR	3'UTR	Body","OpenSea"
605,"cg27509510",3.68045540264184e-17,-0.254015018029439,"KIF3C","Body","OpenSea"
606,"cg11549417",3.68904304545309e-17,0.260957914784057,"RASA3","Body","S_Shore"
607,"cg04922015",3.71538104487248e-17,-0.272601286742027,"","","OpenSea"
608,"cg03247753",3.71538104487248e-17,-0.255373129243518,"","","OpenSea"
609,"cg16624284",3.71538104487248e-17,-0.22827873310599,"","","OpenSea"
610,"cg25393713",3.71538104487248e-17,-0.207850648338851,"LDLRAD4	LDLRAD4","5'UTR	5'UTR","OpenSea"
611,"cg20332517",3.71538104487248e-17,-0.224299437162063,"MICALL1","TSS1500","N_Shore"
612,"cg08210331",3.71538104487248e-17,-0.298790422366767,"SYN3	SYN3	SYN3","Body	Body	Body","OpenSea"
613,"cg21004104",3.7315020255377e-17,-0.303791049667686,"DDI2","Body","OpenSea"
614,"cg11327560",3.74702868819233e-17,-0.288189201464519,"BBS9	BBS9	BBS9	BBS9","Body	Body	Body	Body","OpenSea"
615,"cg17413460",3.74702868819233e-17,-0.25996370556883,"HAL","3'UTR","OpenSea"
616,"cg10099957",3.74702868819233e-17,-0.205804411392115,"SLC7A5","Body","OpenSea"
617,"cg20268352",3.77323702973923e-17,-0.262613543441783,"","","OpenSea"
618,"cg11013132",3.78626133558566e-17,-0.253063684322626,"KIAA0922	KIAA0922","Body	Body","OpenSea"
619,"cg02190235",3.78626133558566e-17,-0.211173389175883,"","","OpenSea"
620,"cg13155430",3.78626133558566e-17,-0.255381298565992,"MX1","5'UTR","N_Shelf"
621,"cg03041532",3.79410860452192e-17,-0.252844857448545,"IL18BP	IL18BP	IL18BP	IL18BP	IL18BP	IL18BP	IL18BP","5'UTR	5'UTR	5'UTR	1stExon	5'UTR	5'UTR	1stExon","OpenSea"
622,"cg10646283",3.79873900510151e-17,0.208835669337455,"ITCH	ITCH	ITCH","5'UTR	Body	Body","OpenSea"
623,"cg09221485",3.79873900510151e-17,-0.217092548531043,"","","N_Shelf"
624,"cg03405785",3.83989861482484e-17,-0.257011499510639,"","","OpenSea"
625,"cg22877024",3.83989861482484e-17,-0.240984747223568,"","","OpenSea"
626,"cg08408315",3.83989861482484e-17,-0.237538119785746,"LRBA	LRBA","Body	Body","OpenSea"
627,"cg19390582",3.85078384661651e-17,-0.282081014569385,"MED26","TSS1500","S_Shore"
628,"cg10827859",3.85958809882652e-17,-0.263522850986574,"ALCAM	ALCAM	ALCAM	ALCAM","Body	Body	Body	Body","OpenSea"
629,"cg22156700",3.87174254614528e-17,0.345677568188577,"","","Island"
630,"cg04907127",3.87541815080122e-17,-0.308453714257259,"EXOC4","Body","OpenSea"
631,"cg20688917",3.87563138746369e-17,-0.239577731293485,"HOXA3	HOXA3","5'UTR	TSS1500","N_Shore"
632,"cg08078218",3.89933295865786e-17,-0.287872159722201,"C15orf57	C15orf57	C15orf57	C15orf57","Body	Body	Body	Body","OpenSea"
633,"cg22022320",3.93332037135746e-17,-0.232444652019132,"ACO1	ACO1","Body	Body","OpenSea"
634,"cg08901429",3.93902131620591e-17,-0.213542789505706,"LRRC8C	FLJ27354","TSS1500	Body","N_Shore"
635,"cg20719980",4.00265961486958e-17,-0.273227106537517,"CRIM1","Body","OpenSea"
636,"cg06923967",4.01515758748963e-17,-0.249274390556536,"","","OpenSea"
637,"cg14412164",4.01593731172395e-17,-0.303782217563741,"LARP1","Body","OpenSea"
638,"cg23184252",4.02509679884324e-17,-0.345526406116698,"","","OpenSea"
639,"cg26132242",4.02509679884324e-17,-0.252705779252874,"MKL2	MKL2","5'UTR	5'UTR","OpenSea"
640,"cg25909582",4.07984572722122e-17,-0.299417149123107,"SEC14L4	SEC14L4","TSS1500	TSS1500","S_Shore"
641,"cg19801553",4.08257261784834e-17,-0.277333641383949,"","","OpenSea"
642,"cg17046586",4.08671319576146e-17,-0.234766924347883,"LIMA1	LIMA1","5'UTR	5'UTR","OpenSea"
643,"cg14233448",4.118499306089e-17,0.267045374298767,"ITGAE","Body","OpenSea"
644,"cg13107734",4.12331865145659e-17,-0.287257516219082,"SPIDR	SPIDR	SPIDR	SPIDR","Body	Body	Body	Body","OpenSea"
645,"cg24894970",4.12468465997383e-17,-0.235740965534114,"UBASH3B","Body","OpenSea"
646,"cg25714927",4.12468465997383e-17,-0.211747984147174,"FGGY	FGGY	FGGY	FGGY","Body	Body	Body	Body","OpenSea"
647,"cg06312858",4.14124894057968e-17,-0.257596308849331,"","","OpenSea"
648,"cg19709977",4.16187235285431e-17,-0.252150245568381,"SLC16A10","Body","S_Shelf"
649,"cg10894122",4.16886690074055e-17,-0.287959149936464,"LOC100128164	LOC100128164","Body	Body","N_Shelf"
650,"cg25950769",4.18991316536522e-17,-0.252992003589576,"AKAP13	AKAP13","5'UTR	5'UTR","OpenSea"
651,"cg19653282",4.23814699111119e-17,-0.21788950095497,"TMCC3","Body","OpenSea"
652,"cg00045025",4.25301129994848e-17,-0.28404912754387,"FOXP1	FOXP1	FOXP1	FOXP1	FOXP1	FOXP1	FOXP1","TSS1500	5'UTR	5'UTR	5'UTR	5'UTR	5'UTR	5'UTR","OpenSea"
653,"cg05325785",4.29520561395878e-17,-0.21920107541771,"","","OpenSea"
654,"cg24480379",4.29668997151081e-17,-0.27520798952449,"SELENBP1	SELENBP1","5'UTR	1stExon","OpenSea"
655,"cg08763617",4.36502950506239e-17,-0.244980931573343,"","","N_Shelf"
656,"cg24715732",4.36502950506239e-17,-0.209251942358734,"PRKCZ	PRKCZ	PRKCZ	PRKCZ","1stExon	TSS200	5'UTR	Body","Island"
657,"cg17315219",4.3927863567618e-17,0.238602514445452,"EMP3","Body","Island"
658,"cg09299082",4.39535407788129e-17,-0.312075986246081,"MYL4	MYL4","TSS200	TSS1500","OpenSea"
659,"cg12870750",4.43011302758937e-17,0.284384270574168,"CHD3	CHD3	CHD3","Body	TSS1500	TSS1500","S_Shelf"
660,"cg14931559",4.43011302758937e-17,-0.205483108950084,"SYN3	SYN3	SYN3","Body	Body	Body","OpenSea"
661,"cg07980680",4.45432963248154e-17,-0.289489962395172,"VRK1","5'UTR","OpenSea"
662,"cg05274035",4.45819215731408e-17,-0.210322686303106,"COL28A1","Body","OpenSea"
663,"cg13496041",4.45819215731408e-17,-0.248333907103884,"SLC6A6	SLC6A6","Body	Body","OpenSea"
664,"cg07359545",4.45819215731408e-17,0.368653494590185,"GP1BB	SEPT5","Body	3'UTR","Island"
665,"cg07739604",4.45819215731408e-17,0.253312257136039,"NCOR2	NCOR2","Body	Body","S_Shore"
666,"cg07520611",4.47027078865763e-17,-0.226949642376531,"KLHDC4	KLHDC4	KLHDC4","Body	Body	Body","OpenSea"
667,"cg24671285",4.49086380672968e-17,-0.264057675363062,"GNG12","5'UTR","OpenSea"
668,"cg07935966",4.49086380672968e-17,-0.225292899822663,"CRIM1	CRIM1","ExonBnd	Body","OpenSea"
669,"cg15917469",4.52317079365205e-17,-0.236548685565441,"","","OpenSea"
670,"cg23117583",4.5506186742866e-17,-0.311631957978156,"FBN1","Body","N_Shore"
671,"cg25471557",4.56202599597668e-17,-0.232334161950419,"HSD11B1","5'UTR","OpenSea"
672,"cg26292078",4.56577939265971e-17,-0.276027023877131,"THADA	THADA	THADA","Body	Body	Body","OpenSea"
673,"cg13187009",4.56577939265971e-17,0.336290313250474,"RBM38	RBM38","TSS1500	TSS1500","N_Shore"
674,"cg23013029",4.58615298907684e-17,0.317068605380262,"","","OpenSea"
675,"cg19549693",4.61286432498037e-17,-0.221590386510394,"","","OpenSea"
676,"cg04426621",4.62016012811073e-17,-0.293269283310864,"","","OpenSea"
677,"cg05913211",4.62922499505818e-17,0.258860413437101,"","","OpenSea"
678,"cg02099891",4.66029261320936e-17,-0.264045641827639,"NFX1	NFX1	NFX1","Body	Body	Body","OpenSea"
679,"cg03348685",4.69696812449544e-17,-0.269943288326651,"C11orf85	C11orf85","5'UTR	5'UTR","OpenSea"
680,"cg26137219",4.70280033405136e-17,-0.303555231744066,"","","N_Shore"
681,"cg21592857",4.70807471341952e-17,-0.2913721427875,"","","OpenSea"
682,"cg10408463",4.75916666620577e-17,-0.25836553924262,"","","OpenSea"
683,"cg13559889",4.76368500449544e-17,0.216694071639546,"CCDC88C","Body","OpenSea"
684,"cg12819548",4.76368500449544e-17,-0.296962548416299,"ARHGEF12","Body","OpenSea"
685,"cg15403758",4.7655416749703e-17,-0.219317448608675,"","","OpenSea"
686,"cg08270005",4.82960961986586e-17,-0.22009808652077,"","","OpenSea"
687,"cg12952417",4.84990408868432e-17,-0.299466665931007,"","","OpenSea"
688,"cg20827128",4.91209623265435e-17,0.272486807205754,"PHACTR1","Body","OpenSea"
689,"cg22082800",4.94472529041077e-17,0.260067629939791,"PCOLCE","Body","Island"
690,"cg09569760",4.94472529041077e-17,-0.211618971385048,"RNF130","Body","OpenSea"
691,"cg25515258",4.99667886520564e-17,0.309538243180435,"LRRC2","Body","OpenSea"
692,"cg14070039",4.99866748716657e-17,-0.313685405200185,"TNXB	TNXB	TNXB","1stExon	5'UTR	Body","OpenSea"
693,"cg27125093",4.99866748716657e-17,0.386276714955513,"S1PR4","1stExon","Island"
694,"cg10615085",5.01015824179362e-17,-0.20710430473953,"ALG11	ALG11","Body	Body","OpenSea"
695,"cg25720972",5.01015824179362e-17,-0.315607452530973,"","","OpenSea"
696,"cg02261780",5.01015824179362e-17,-0.236279244903691,"GNA11","Body","Island"
697,"cg02184606",5.01015824179362e-17,0.303407785885683,"PTPN7	PTPN7	PTPN7	PTPN7	PTPN7","TSS200	Body	Body	Body	Body","OpenSea"
698,"cg11177542",5.03038665272867e-17,-0.223873798331064,"","","OpenSea"
699,"cg22524197",5.08322288977638e-17,-0.221127072394508,"","","OpenSea"
700,"cg10259077",5.08409773405706e-17,-0.243641606628217,"RAB11FIP3","Body","OpenSea"
701,"cg27492103",5.0970394713538e-17,0.456071465978264,"ASXL2","Body","OpenSea"
702,"cg16078554",5.10436209252536e-17,-0.212160557070038,"AP4S1	AP4S1","5'UTR	5'UTR","OpenSea"
703,"cg12786452",5.1222303609487e-17,-0.235117634543297,"TEX2","5'UTR","OpenSea"
704,"cg00059737",5.15313021631369e-17,-0.295186907549671,"VPS13D	VPS13D","Body	Body","OpenSea"
705,"cg03469122",5.20894397626414e-17,-0.246522578231819,"","","N_Shelf"
706,"cg08854008",5.22563150222518e-17,0.209633063575459,"C1orf200	PIK3CD","Body	5'UTR","S_Shore"
707,"cg10301941",5.31249763416519e-17,-0.252410092254041,"","","S_Shelf"
708,"cg17660709",5.31574652088181e-17,-0.300184262015083,"SLC4A5	SLC4A5	SLC4A5	SLC4A5","ExonBnd	ExonBnd	Body	Body","OpenSea"
709,"cg05903486",5.34287784558438e-17,-0.274542813563928,"FCHO1	FCHO1	FCHO1	FCHO1","5'UTR	Body	Body	Body","OpenSea"
710,"cg22663489",5.39515354973602e-17,0.24484785544219,"CCDC88B	CCDC88B","1stExon	5'UTR","N_Shelf"
711,"cg06157862",5.40445348162627e-17,-0.298782921981502,"","","OpenSea"
712,"cg14318180",5.40907046966483e-17,-0.219942620248868,"ABHD2	ABHD2","5'UTR	5'UTR","OpenSea"
713,"cg09982918",5.40907046966483e-17,-0.240134098370091,"MYO18B","TSS1500","OpenSea"
714,"cg07016592",5.48215302693008e-17,-0.299374721488764,"","","OpenSea"
715,"cg14332439",5.48890621943407e-17,0.28117404051847,"BACH2	BACH2","5'UTR	5'UTR","OpenSea"
716,"cg24246097",5.48890621943407e-17,-0.220844419436834,"","","N_Shore"
717,"cg22677985",5.48890621943407e-17,-0.253028562310863,"TFR2	TFR2","Body	Body","N_Shelf"
718,"cg06284479",5.49814201915583e-17,-0.244073772904669,"LRRFIP2	LRRFIP2	LRRFIP2","Body	Body	Body","OpenSea"
719,"cg05188246",5.49814201915583e-17,-0.303390082369743,"","","OpenSea"
720,"cg09366118",5.5322581939612e-17,0.336279959529075,"PSD4	LOC440839","TSS200	Body","OpenSea"
721,"cg20092396",5.53480695124929e-17,-0.325212282535002,"ARHGEF37","TSS1500","N_Shore"
722,"cg07972114",5.54274566648659e-17,-0.26075276000827,"","","OpenSea"
723,"cg00314250",5.54897988533679e-17,-0.216120884843016,"CDKL4","Body","OpenSea"
724,"cg17070800",5.55219165141177e-17,-0.253095088127467,"CDS2","Body","OpenSea"
725,"cg24280288",5.57960916846679e-17,-0.209503052591225,"PIP5K1B	PIP5K1B","5'UTR	5'UTR","OpenSea"
726,"cg27294265",5.6019653718411e-17,-0.273898914100336,"","","OpenSea"
727,"cg26537635",5.6019653718411e-17,-0.28876054358875,"C2CD5	C2CD5	C2CD5	C2CD5	C2CD5	C2CD5","Body	Body	Body	Body	Body	Body","OpenSea"
728,"cg19908778",5.6019653718411e-17,-0.2635310423852,"","","OpenSea"
729,"cg00580223",5.6019653718411e-17,-0.23450950234535,"LINC01033","Body","OpenSea"
730,"cg10086072",5.6019653718411e-17,-0.209534318367412,"LPAR1	LPAR1","5'UTR	5'UTR","OpenSea"
731,"cg17092523",5.62705498420586e-17,0.329475765444243,"VAMP1	VAMP1	VAMP1","3'UTR	3'UTR	3'UTR","OpenSea"
732,"cg00352652",5.64716524755891e-17,-0.261257526953686,"ZFPM1","Body","OpenSea"
733,"cg00181497",5.64787387885708e-17,-0.359834646113155,"","","OpenSea"
734,"cg07464206",5.64787387885708e-17,-0.351206651074554,"","","Island"
735,"cg03332387",5.67691824933974e-17,-0.241719500418032,"PPARA	PPARA","3'UTR	3'UTR","OpenSea"
736,"cg12453154",5.71376526364618e-17,-0.227916009734676,"LHFP","Body","OpenSea"
737,"cg19318298",5.71376526364618e-17,-0.32926538486253,"","","OpenSea"
738,"cg07906724",5.72570581212642e-17,0.248538889597043,"CHRNA6","TSS1500","OpenSea"
739,"cg03951995",5.72570581212642e-17,-0.222728262017158,"CERS6	CERS6","Body	Body","OpenSea"
740,"cg07653418",5.74283835113175e-17,-0.210636636501382,"ADI1","3'UTR","N_Shore"
741,"cg26665444",5.77469575153836e-17,0.368996210100212,"","","OpenSea"
742,"cg09331545",5.78353278800635e-17,0.232655227102147,"LOC100129637","Body","N_Shore"
743,"cg10673833",5.78353278800635e-17,0.299763146833288,"MYO1G","TSS200","OpenSea"
744,"cg07303259",5.78563386965215e-17,-0.220985365235333,"WWOX	WWOX","Body	Body","OpenSea"
745,"cg08356693",5.81862067438545e-17,-0.242752005679867,"ITLN1","TSS1500","OpenSea"
746,"cg08401806",5.81862067438545e-17,-0.277507674510902,"FBN1","Body","OpenSea"
747,"cg27536609",5.83913199074507e-17,-0.247746279970216,"","","N_Shelf"
748,"cg02720618",5.85043347496254e-17,0.362470564209992,"ESR1	ESR1	ESR1	ESR1","Body	Body	Body	Body","S_Shore"
749,"cg16784745",5.85043347496254e-17,-0.212988626528435,"MIR148B	COPZ1","Body	Body","OpenSea"
750,"cg08304059",5.86496563429252e-17,-0.337051671580167,"FAM54B	FAM54B	FAM54B","TSS1500	TSS1500	TSS1500","N_Shore"
751,"cg24831477",5.86496563429252e-17,-0.259102331590385,"","","OpenSea"
752,"cg25799589",5.87296445615857e-17,-0.30210125525583,"ZNF827","Body","OpenSea"
753,"cg21011403",5.8929091565007e-17,-0.218498688439311,"","","OpenSea"
754,"cg22091870",5.94150051657982e-17,0.314855702703232,"GNS","Body","OpenSea"
755,"cg02450842",5.95769453396224e-17,-0.218447244823981,"ZDHHC14	ZDHHC14","Body	Body","OpenSea"
756,"cg02358862",6.00293146815166e-17,0.366736579547316,"CORO1A","Body","S_Shore"
757,"cg25456144",6.00293146815166e-17,-0.250692061192865,"CD82	CD82","Body	Body","OpenSea"
758,"cg07754218",6.06336697400075e-17,-0.236515072833503,"ABI2	ABI2	ABI2	ABI2	ABI2","TSS200	5'UTR	Body	Body	Body","OpenSea"
759,"cg04118652",6.07041623981428e-17,-0.300313585686748,"FKBP15	SLC31A1","TSS1500	5'UTR","S_Shore"
760,"cg04523597",6.07041623981428e-17,-0.26111482224424,"KANSL1	KANSL1	KANSL1","Body	Body	Body","OpenSea"
761,"cg11686792",6.1074552524092e-17,0.272383428412431,"RASA3","Body","N_Shore"
762,"cg17624315",6.11067452222594e-17,-0.253395854895839,"TRAK2","5'UTR","OpenSea"
763,"cg05798125",6.11584283515786e-17,0.289400201953749,"LAT	LAT	LAT	LAT","Body	TSS200	TSS200	TSS200","OpenSea"
764,"cg17015051",6.13064475913663e-17,-0.248323802891132,"","","OpenSea"
765,"cg18504632",6.17198756391284e-17,-0.20784174426632,"EIF4E3	EIF4E3	EIF4E3	EIF4E3","3'UTR	3'UTR	3'UTR	3'UTR","OpenSea"
766,"cg10601489",6.17276400432233e-17,-0.329027507123839,"","","OpenSea"
767,"cg11097117",6.1777391926425e-17,-0.257726627977981,"","","OpenSea"
768,"cg02654379",6.18258906893886e-17,-0.210647677125346,"CLUL1	CLUL1	CLUL1","TSS1500	5'UTR	Body","OpenSea"
769,"cg14906130",6.23985562165577e-17,-0.253248528117831,"MIR3163	PC	PC","TSS1500	5'UTR	5'UTR","OpenSea"
770,"cg10727316",6.27723287568116e-17,0.381173377406573,"PITPNC1	PITPNC1","Body	Body","OpenSea"
771,"cg24771898",6.27723287568116e-17,-0.2686753486473,"PIK3AP1","Body","OpenSea"
772,"cg23044178",6.28468678941876e-17,-0.314555974924659,"MICAL2","5'UTR","S_Shelf"
773,"cg24230137",6.28829901197576e-17,-0.205056714948924,"LHFPL2","5'UTR","OpenSea"
774,"cg18983310",6.29919555160029e-17,-0.226964118293509,"RASA1	RASA1","Body	Body","OpenSea"
775,"cg26790036",6.30611428811235e-17,-0.296101883305564,"ARG2","Body","OpenSea"
776,"cg09747520",6.30611428811235e-17,-0.223819886980005,"RFTN1","Body","OpenSea"
777,"cg16814808",6.32977978088559e-17,0.304298085091155,"","","Island"
778,"cg26843110",6.38181129909433e-17,-0.276740303891479,"EDC3	EDC3	EDC3","Body	Body	Body","OpenSea"
779,"cg07533345",6.39504607134376e-17,-0.235793854979048,"","","OpenSea"
780,"cg11034122",6.42810138699e-17,-0.205179030519524,"SLC12A8","Body","OpenSea"
781,"cg02989859",6.44315042450937e-17,-0.259321020020516,"","","OpenSea"
782,"cg04989054",6.44315042450937e-17,-0.237306265286181,"","","OpenSea"
783,"cg14191035",6.44315042450937e-17,-0.234242649479324,"APBB2	APBB2	APBB2","5'UTR	5'UTR	5'UTR","OpenSea"
784,"cg26968498",6.49370087843976e-17,-0.2085385927097,"","","OpenSea"
785,"cg00929661",6.49762566105172e-17,-0.219389013317538,"IL6R	IL6R	IL6R	IL6R	IL6R	IL6R","ExonBnd	ExonBnd	ExonBnd	Body	Body	Body","OpenSea"
786,"cg10768055",6.52398373786415e-17,-0.234899771666625,"RALBP1","5'UTR","OpenSea"
787,"cg13487445",6.53049032095191e-17,0.214405823216021,"FAM78A","Body","N_Shore"
788,"cg14519350",6.54217962388322e-17,0.340400233315492,"OSM","Body","OpenSea"
789,"cg22428969",6.57619106785668e-17,-0.253239843476508,"LPP	LPP	LPP","Body	Body	Body","OpenSea"
790,"cg06293902",6.58152803512033e-17,0.255511620174348,"","","OpenSea"
791,"cg15709273",6.58152803512033e-17,-0.262196892401983,"DISC1-IT1	DISC1	DISC1	DISC1	DISC1	DISC1	DISC1	DISC1	DISC1	DISC1	TSNAX-DISC1","Body	Body	Body	Body	Body	Body	Body	Body	Body	Body	Body","OpenSea"
792,"cg19137595",6.59080060906668e-17,-0.365466690204687,"","","OpenSea"
793,"cg12052999",6.64558786212051e-17,-0.229946258652985,"MICAL3","5'UTR","OpenSea"
794,"cg09269962",6.65925727376828e-17,-0.238440328138643,"GRIA4	GRIA4	GRIA4	GRIA4	GRIA4","Body	Body	Body	Body	Body","OpenSea"
795,"cg23399639",6.75918936697781e-17,-0.207913758232834,"","","OpenSea"
796,"cg03050354",6.81098463470553e-17,-0.232484437809346,"","","OpenSea"
797,"cg23240470",6.89658010164271e-17,-0.222133695017748,"PLA1A	PLA1A	PLA1A	PLA1A	PLA1A","TSS1500	5'UTR	Body	Body	Body","OpenSea"
798,"cg20979153",6.91616335687695e-17,0.312462484056141,"ZNF217","TSS200","S_Shore"
799,"cg01860091",6.94599579604748e-17,0.276820931900273,"SH3BP5L","Body","OpenSea"
800,"cg11572080",6.95569718399409e-17,-0.26643191085708,"TRAF3IP2	TRAF3IP2	TRAF3IP2","Body	5'UTR	5'UTR","OpenSea"
801,"cg07193105",6.98561980087066e-17,-0.314185876031646,"FSD1","Body","OpenSea"
802,"cg26078436",7.00041120350517e-17,-0.313198750844683,"HBBP1","TSS1500","OpenSea"
803,"cg02100150",7.01693674112417e-17,-0.284589733911112,"PVT1","Body","OpenSea"
804,"cg03199887",7.03592521705249e-17,0.27359314601109,"ALDH16A1	ALDH16A1","Body	Body","OpenSea"
805,"cg16597045",7.07093217917099e-17,0.353893317631557,"C1orf200	PIK3CD","TSS1500	5'UTR","S_Shore"
806,"cg20161227",7.09072284664784e-17,-0.266276435216481,"TNXB	TNXB	TNXA	STK19	STK19","5'UTR	1stExon	TSS200	TSS1500	TSS1500","OpenSea"
807,"cg08295410",7.15855211408826e-17,-0.248336773810989,"ADAM19","Body","OpenSea"
808,"cg13131892",7.18389125901552e-17,-0.205759827659939,"","","OpenSea"
809,"cg13225810",7.20426154638486e-17,-0.241018871938569,"","","OpenSea"
810,"cg03028786",7.205548032331e-17,-0.246489798035771,"SERPINE2	SERPINE2	SERPINE2	SERPINE2","5'UTR	TSS1500	Body	5'UTR","OpenSea"
811,"cg19752649",7.23460494614181e-17,0.396833957326001,"CLEC16A	CLEC16A","Body	Body","OpenSea"
812,"cg19082864",7.25244774025369e-17,-0.22460705480267,"RYBP","Body","OpenSea"
813,"cg14616687",7.25244774025369e-17,-0.225888418219255,"FER1L4","Body","S_Shelf"
814,"cg06403731",7.26496072259155e-17,-0.229950180907555,"PPFIA1	PPFIA1	PPFIA1","Body	Body	Body","OpenSea"
815,"cg19586199",7.32467313542462e-17,-0.242077647424256,"PRKACA	PRKACA","TSS200	Body","N_Shelf"
816,"cg26816720",7.33751832487922e-17,-0.290501164229427,"MTSS1	MTSS1	MTSS1","Body	Body	Body","OpenSea"
817,"cg02604730",7.33906035181666e-17,-0.27190972656806,"","","OpenSea"
818,"cg14503079",7.37328483779825e-17,-0.221661510740531,"","","OpenSea"
819,"cg02927961",7.47967027146307e-17,-0.29970557497885,"","","OpenSea"
820,"cg11588848",7.49714279929543e-17,0.303700053354053,"EMP3","3'UTR","S_Shore"
821,"cg13302401",7.50886439710308e-17,-0.231053620702479,"","","N_Shelf"
822,"cg05772390",7.51577224105321e-17,0.252260112834097,"","","OpenSea"
823,"cg01283355",7.58029050318767e-17,-0.257811967804928,"","","OpenSea"
824,"cg01943225",7.61180370785435e-17,-0.279700497057207,"MLANA","Body","OpenSea"
825,"cg22362362",7.67473743456443e-17,-0.256578568997919,"","","OpenSea"
826,"cg25230117",7.67889758487408e-17,-0.217974415037761,"","","S_Shelf"
827,"cg01152055",7.67889758487408e-17,0.250976725028268,"","","OpenSea"
828,"cg00268735",7.70537551043631e-17,-0.218507347684149,"SERPINB7","5'UTR","OpenSea"
829,"cg04252589",7.71085344004638e-17,-0.277889349437754,"","","OpenSea"
830,"cg03556404",7.71811797806774e-17,0.219562644419341,"MED26","Body","OpenSea"
831,"cg12948524",7.74071309914624e-17,-0.249271618727957,"","","OpenSea"
832,"cg25380979",7.74071309914624e-17,0.259830004410479,"","","OpenSea"
833,"cg04918770",7.77582663211102e-17,-0.257167219310793,"","","OpenSea"
834,"cg03185032",7.84211941099716e-17,-0.240103026032172,"PRDM2	PRDM2","Body	Body","OpenSea"
835,"cg10179237",7.87386502665617e-17,-0.224345546838636,"","","OpenSea"
836,"cg27082467",7.88021079104157e-17,0.312512956039268,"FAM65B","TSS200","OpenSea"
837,"cg07260778",7.8994462972028e-17,-0.23654018379458,"WWP2	WWP2	WWP2	WWP2","5'UTR	Body	Body	Body","OpenSea"
838,"cg04934519",7.92376330835594e-17,-0.272501033685722,"","","OpenSea"
839,"cg02669047",7.94031559311424e-17,0.259122664462029,"","","OpenSea"
840,"cg20485084",7.97152763755459e-17,0.303440036879868,"FGR	FGR	FGR","Body	Body	Body","S_Shelf"
841,"cg05782859",7.99685722854404e-17,-0.263001041502885,"VPS51	VPS51","Body	Body","N_Shelf"
842,"cg11705496",8.02357742378358e-17,0.267114104298891,"TRAF3IP3	TRAF3IP3	TRAF3IP3	TRAF3IP3","1stExon	Body	Body	5'UTR","OpenSea"
843,"cg25116200",8.02823796478752e-17,0.275172335886308,"CYFIP2	CYFIP2	CYFIP2","5'UTR	5'UTR	5'UTR","OpenSea"
844,"cg16777199",8.04512794875563e-17,-0.226607633000252,"","","OpenSea"
845,"cg21450723",8.04512794875563e-17,-0.29588548145552,"LOC400931","Body","Island"
846,"cg04702010",8.07587623503999e-17,-0.251763207453512,"PPARG	PPARG	PPARG","5'UTR	5'UTR	5'UTR","OpenSea"
847,"cg08927631",8.07587623503999e-17,-0.234088537225721,"C5orf33	C5orf33","5'UTR	Body","N_Shelf"
848,"cg15159247",8.07587623503999e-17,0.25570453481017,"MOBKL2A","5'UTR","S_Shelf"
849,"cg21651000",8.07587623503999e-17,0.235446906377265,"NCOA2","5'UTR","OpenSea"
850,"cg11388878",8.07587623503999e-17,0.210021519373177,"EVL","TSS200","OpenSea"
851,"cg22057263",8.08227103575481e-17,-0.236619892427776,"","","OpenSea"
852,"cg05392323",8.09109728278586e-17,-0.218464639308401,"C1orf213	C1orf213	C1orf213","3'UTR	1stExon	3'UTR","S_Shelf"
853,"cg00208349",8.106319351536e-17,-0.258090656417496,"PSMD6	PSMD6	PSMD6	PSMD6	PSMD6-AS2","Body	Body	Body	Body	Body","OpenSea"
854,"cg23071947",8.106319351536e-17,-0.209871393049468,"NCOA7	NCOA7-AS1	NCOA7	NCOA7	NCOA7	NCOA7","5'UTR	Body	Body	Body	Body	Body","OpenSea"
855,"cg25263286",8.10838131836264e-17,-0.261582533481418,"PPP2CB","Body","OpenSea"
856,"cg04315923",8.12773522810658e-17,-0.334524996841176,"","","OpenSea"
857,"cg06685099",8.13948180614464e-17,-0.264739505335045,"GATB","Body","OpenSea"
858,"cg11222700",8.14339850633355e-17,0.410781872341823,"DOCK10	DOCK10","Body	Body","OpenSea"
859,"cg14625066",8.24884764445873e-17,-0.250352338975006,"PHYHD1	PHYHD1","TSS1500	TSS1500","OpenSea"
860,"cg21147829",8.24884764445873e-17,-0.266753944755764,"LLPH","Body","N_Shelf"
861,"cg17043019",8.29541293632092e-17,-0.283903256697506,"MBOAT2","Body","OpenSea"
862,"cg20761810",8.34508904990643e-17,-0.26329662340753,"","","OpenSea"
863,"cg16061551",8.48916839195692e-17,-0.305706785456485,"CRYBB1","Body","OpenSea"
864,"cg10057395",8.53980257962567e-17,-0.226315193527524,"","","OpenSea"
865,"cg05479130",8.53980257962567e-17,0.292902877573485,"","","S_Shelf"
866,"cg23984858",8.56778777287605e-17,-0.237288083233624,"TNKS2","Body","OpenSea"
867,"cg16178097",8.70017878965764e-17,-0.222922170452834,"GBAS	GBAS","Body	Body","OpenSea"
868,"cg01518459",8.70017878965764e-17,-0.270274913218752,"C19orf12	C19orf12","Body	5'UTR","OpenSea"
869,"cg17553677",8.70017878965764e-17,-0.25488237282535,"VGLL4	VGLL4","Body	Body","OpenSea"
870,"cg15438781",8.715194715355e-17,-0.269296972375288,"KISS1","Body","S_Shore"
871,"cg12672949",8.72007134960745e-17,-0.22663623717547,"AHCYL2	AHCYL2	AHCYL2	AHCYL2","TSS1500	Body	Body	Body","OpenSea"
872,"cg09465239",8.74946446340869e-17,-0.267310874303608,"","","OpenSea"
873,"cg05580528",8.81725230979477e-17,-0.238745468476885,"DNHD1","Body","OpenSea"
874,"cg00253681",8.84348662237321e-17,-0.244030542461393,"ART4","TSS200","OpenSea"
875,"cg05979232",8.9015530520178e-17,0.330523538552486,"C10orf105	CDH23","5'UTR	Body","OpenSea"
876,"cg06190752",8.90541872088129e-17,-0.2376636682275,"LINC00313","Body","OpenSea"
877,"cg02568282",8.95169521897558e-17,-0.266938704173798,"","","OpenSea"
878,"cg05234326",8.98105225221089e-17,0.232083408186195,"","","N_Shelf"
879,"cg26596320",9.00176664726598e-17,-0.233953425473436,"CLPB	CLPB	CLPB	CLPB","Body	Body	Body	Body","OpenSea"
880,"cg13422475",9.02890389957728e-17,-0.234441491746306,"EYA3	EYA3	EYA3	EYA3	EYA3","Body	5'UTR	5'UTR	5'UTR	5'UTR","N_Shore"
881,"cg21218561",9.02940834152518e-17,-0.211405356651106,"","","OpenSea"
882,"cg18417941",9.04225912047655e-17,-0.217924340661261,"FGGY	FGGY	FGGY	FGGY","Body	Body	Body	Body","OpenSea"
883,"cg18115119",9.13432256092652e-17,-0.221456075721923,"","","OpenSea"
884,"cg24107088",9.14598738429814e-17,0.378363932919085,"","","OpenSea"
885,"cg23389408",9.14946357879848e-17,0.233245733423235,"GPR132	GPR132	GPR132	GPR132","TSS200	TSS200	TSS200	TSS200","OpenSea"
886,"cg11960802",9.18692096160821e-17,-0.22790813107007,"TTC28","Body","OpenSea"
887,"cg25373595",9.27371929797237e-17,0.232377703182976,"RAP1GAP2	RAP1GAP2","TSS200	TSS200","OpenSea"
888,"cg03408619",9.31413037843696e-17,-0.317133179392518,"RBPMS	RBPMS	RBPMS	RBPMS","Body	Body	Body	Body","OpenSea"
889,"cg18024358",9.34318215463428e-17,-0.259174915874416,"MEGF6","Body","OpenSea"
890,"cg23213217",9.34571202749164e-17,0.372075991074904,"DEGS1	DEGS1","TSS1500	TSS1500","N_Shore"
891,"cg00120332",9.41602596719528e-17,-0.233809639150133,"","","OpenSea"
892,"cg19693177",9.42763740551637e-17,0.30066984031069,"PTPN6	PTPN6	PTPN6	PTPN6	PTPN6","1stExon	5'UTR	5'UTR	Body	1stExon","OpenSea"
893,"cg14588463",9.42763740551637e-17,-0.26342304472634,"","","OpenSea"
894,"cg12381367",9.43693505185699e-17,-0.301285620434377,"GRK5","Body","OpenSea"
895,"cg10235116",9.52728776443454e-17,-0.227204226362409,"RRP15","Body","OpenSea"
896,"cg14765751",9.52728776443454e-17,-0.236892029191272,"LOC643339","Body","OpenSea"
897,"cg03647767",9.5303081885755e-17,0.238393745922893,"JMJD1C	JMJD1C","Body	5'UTR","OpenSea"
898,"cg00881378",9.56783338349209e-17,-0.235067953005714,"","","N_Shelf"
899,"cg21568193",9.62752988228713e-17,-0.22990360623398,"SLC9C2","Body","OpenSea"
900,"cg00529757",9.64726390675514e-17,-0.254266103144862,"AGPAT1	AGPAT1	EGFL8","3'UTR	3'UTR	3'UTR","S_Shore"
901,"cg10786043",9.64726390675514e-17,-0.234516798209914,"TACC1	TACC1	TACC1","TSS1500	TSS1500	5'UTR","N_Shore"
902,"cg09207613",9.68972252064268e-17,-0.249033381023459,"S100A16	S100A16","1stExon	5'UTR","OpenSea"
903,"cg24742298",9.74319152832185e-17,0.235393281356,"SEZ6	SEZ6","Body	Body","N_Shelf"
904,"cg17273031",9.75667554457252e-17,-0.223559122318504,"","","N_Shore"
905,"cg13904968",9.80534646774161e-17,-0.330577787447639,"PCK1","TSS200","OpenSea"
906,"cg26174807",9.80534646774161e-17,-0.205010780218203,"","","OpenSea"
907,"cg14166189",9.80534646774161e-17,-0.30931685711348,"CHID1","TSS1500","S_Shelf"
908,"cg10190075",9.80534646774161e-17,-0.217114375993587,"ILF3	ILF3	ILF3	ILF3	ILF3","Body	Body	Body	Body	Body","OpenSea"
909,"cg13677321",9.87634340479429e-17,-0.291231866891104,"","","OpenSea"
910,"cg15208882",9.92076325343553e-17,-0.27630623141923,"ZNF697","5'UTR","OpenSea"
911,"cg26668608",1.00696528058267e-16,0.36617508618952,"PSD4	LOC440839","TSS200	Body","OpenSea"
912,"cg02965318",1.0102346963314e-16,-0.231078379427089,"WDR25	WDR25","Body	Body","OpenSea"
913,"cg07229600",1.01403132649962e-16,-0.258094998553067,"FANCC	FANCC	FANCC","Body	Body	Body","OpenSea"
914,"cg19699208",1.01486552651616e-16,-0.210071344763249,"","","OpenSea"
915,"cg00911290",1.02179196824093e-16,0.258684421584263,"ICAM3","TSS200","OpenSea"
916,"cg21144084",1.02179196824093e-16,-0.259327751112312,"UCHL3	UCHL3	COMMD6","TSS1500	TSS1500	5'UTR","N_Shore"
917,"cg05847038",1.02238683707777e-16,-0.239094442602557,"ADAM7","Body","OpenSea"
918,"cg14396758",1.02512634059529e-16,-0.253647523588408,"RELL1	RELL1","TSS1500	TSS1500","S_Shore"
919,"cg15308926",1.02768689164901e-16,-0.245675775684422,"GPSM1	GPSM1	GPSM1	GPSM1","1stExon	5'UTR	Body	5'UTR","OpenSea"
920,"cg14631028",1.03013926169505e-16,-0.352208074619063,"LINC01133","TSS200","OpenSea"
921,"cg27464670",1.03730526063773e-16,-0.246313121699415,"PRKCB	PRKCB","Body	Body","OpenSea"
922,"cg21061321",1.03730526063773e-16,-0.208788153528154,"","","OpenSea"
923,"cg04120225",1.0416929070082e-16,-0.302824722587904,"LAPTM4A","TSS1500","S_Shore"
924,"cg05589691",1.04234568167869e-16,-0.225615230675995,"A2ML1","Body","OpenSea"
925,"cg05210683",1.04333059741334e-16,-0.269856898987427,"","","OpenSea"
926,"cg19699973",1.04791122956951e-16,-0.272665538691001,"TNRC6C	TNRC6C","5'UTR	5'UTR","OpenSea"
927,"cg18758585",1.05265587248707e-16,0.335225224271309,"","","OpenSea"
928,"cg07797544",1.05525336424276e-16,-0.218871663530823,"","","S_Shore"
929,"cg16807961",1.06004235724344e-16,0.211616533288646,"RAP1GAP2	RAP1GAP2","1stExon	1stExon","OpenSea"
930,"cg25344459",1.06623411988224e-16,-0.225007781062032,"","","OpenSea"
931,"cg04490178",1.06623411988224e-16,0.294246480539283,"S1PR4","1stExon","Island"
932,"cg25386499",1.0738783177326e-16,0.246167107002427,"PXK	PXK	PXK	PXK	PXK	PXK	PXK","5'UTR	5'UTR	Body	Body	Body	Body	Body","OpenSea"
933,"cg24501859",1.07462416936194e-16,-0.295453280966386,"FAM53B","Body","OpenSea"
934,"cg15119133",1.07560050705113e-16,-0.248988507374906,"ANXA6	ANXA6","3'UTR	3'UTR","OpenSea"
935,"cg08917058",1.07560050705113e-16,-0.30352755927734,"TPM4","TSS200","N_Shore"
936,"cg10926096",1.07752528287559e-16,-0.206613931593346,"ARFGEF2","Body","OpenSea"
937,"cg02346442",1.08034481432556e-16,-0.218152285942304,"","","OpenSea"
938,"cg10817855",1.09746784242014e-16,-0.237919722062979,"PTCD1","Body","S_Shelf"
939,"cg13202952",1.09953604258614e-16,-0.228984432324236,"NPM2","Body","OpenSea"
940,"cg08640475",1.10552542093815e-16,-0.35877609699283,"","","Island"
941,"cg19991458",1.10911543588638e-16,-0.252816007463281,"SMAD3	SMAD3","Body	TSS1500","OpenSea"
942,"cg17944368",1.11444964315524e-16,0.300720222463752,"PTAFR	PTAFR	PTAFR	PTAFR","5'UTR	5'UTR	5'UTR	5'UTR","OpenSea"
943,"cg19853852",1.11868351667061e-16,-0.29969555737691,"","","OpenSea"
944,"cg08464505",1.11868351667061e-16,-0.243306295638856,"ATP11A	ATP11A","Body	Body","S_Shore"
945,"cg00035969",1.11868351667061e-16,0.226666180395727,"","","N_Shelf"
946,"cg02767912",1.11868351667061e-16,-0.25468046656611,"ZBTB40	ZBTB40","5'UTR	5'UTR","S_Shelf"
947,"cg26876101",1.11908991523733e-16,-0.248158105134356,"RER1	MORN1","TSS1500	Body","N_Shore"
948,"cg07906331",1.12056679768271e-16,-0.212928346075733,"CELA2A","TSS200","OpenSea"
949,"cg24034061",1.12056679768271e-16,-0.244703791010322,"ANKDD1B","Body","OpenSea"
950,"cg00844825",1.12092258319145e-16,-0.24676625298442,"","","OpenSea"
951,"cg27174787",1.12503946169023e-16,-0.316941244687786,"TPM4","TSS200","N_Shore"
952,"cg26251660",1.12713605909598e-16,-0.2220604114323,"","","OpenSea"
953,"cg23434264",1.13299801601757e-16,-0.227381520416805,"AKAP13	AKAP13","Body	Body","OpenSea"
954,"cg04915044",1.13848460222084e-16,0.208918481025428,"POLR1A","Body","OpenSea"
955,"cg08610998",1.14085119348721e-16,-0.252070271849318,"TXNL1	TXNL1","Body	Body","OpenSea"
956,"cg07864377",1.14286559124187e-16,-0.249831374512473,"ERP44","Body","OpenSea"
957,"cg01534572",1.15227768530641e-16,0.257417847600708,"CBFA2T3","Body","OpenSea"
958,"cg18359575",1.1535383383601e-16,0.383065206426706,"LCK","5'UTR","OpenSea"
959,"cg02068052",1.1535383383601e-16,-0.267838742778569,"","","OpenSea"
960,"cg25945676",1.157559394596e-16,-0.295507542033839,"SLC12A7","Body","N_Shore"
961,"cg08862774",1.16023358759566e-16,-0.285139934890676,"USP48	USP48","TSS1500	TSS1500","S_Shore"
962,"cg19035833",1.17124630932715e-16,0.217227965923975,"IKZF1	IKZF1	IKZF1	IKZF1	IKZF1	IKZF1	IKZF1	IKZF1	IKZF1	IKZF1	IKZF1	IKZF1	IKZF1	IKZF1	IKZF1	IKZF1	IKZF1","Body	Body	Body	Body	Body	Body	Body	Body	Body	Body	Body	Body	Body	Body	Body	Body	Body","OpenSea"
963,"cg09589820",1.17470843765042e-16,-0.252021151659021,"PKIG	PKIG	PKIG	PKIG","5'UTR	5'UTR	5'UTR	5'UTR","OpenSea"
964,"cg01681367",1.17737224783961e-16,0.379612474926093,"SPN	SPN","Body	Body","Island"
965,"cg21069965",1.17737224783961e-16,-0.301322876725665,"","","OpenSea"
966,"cg26400954",1.17888032819961e-16,-0.276723961554292,"LMO7","Body","OpenSea"
967,"cg19078853",1.18074332092634e-16,-0.207245369788323,"","","OpenSea"
968,"cg20606093",1.18171034967508e-16,0.321798642385768,"RAD51B	RAD51B	RAD51B","Body	Body	Body","OpenSea"
969,"cg12556775",1.18862066063749e-16,-0.260375920285622,"METTL13	METTL13	METTL13","Body	Body	Body","S_Shelf"
970,"cg00897087",1.18862066063749e-16,0.238981127799508,"TBC1D2B	TBC1D2B","Body	Body","OpenSea"
971,"cg06878391",1.18921361745037e-16,-0.244717602693595,"RPS11","TSS1500","N_Shore"
972,"cg17666539",1.18921361745037e-16,0.233405312426681,"EVI5L	EVI5L","Body	Body","Island"
973,"cg22111043",1.19080889973996e-16,0.258680291846978,"MYO1G","TSS1500","OpenSea"
974,"cg22938331",1.19553750175524e-16,-0.24417159591395,"DEPDC5	DEPDC5	DEPDC5	DEPDC5	DEPDC5","Body	Body	Body	Body	Body","OpenSea"
975,"cg12374834",1.19553750175524e-16,0.29044941284098,"LAPTM5","Body","OpenSea"
976,"cg02607059",1.19724678797898e-16,-0.208934116485671,"","","S_Shelf"
977,"cg05784098",1.20443545305972e-16,0.280932581645808,"HEXB	HEXB","Body	Body","OpenSea"
978,"cg08677627",1.20443545305972e-16,0.234679983024353,"RARS2","Body","OpenSea"
979,"cg09628437",1.20682926001663e-16,-0.243482203676651,"ENG	ENG	ENG","Body	Body	5'UTR","OpenSea"
980,"cg13400537",1.21206767854737e-16,-0.24369753154017,"TFCP2	TFCP2	TFCP2","Body	Body	Body","OpenSea"
981,"cg04270747",1.21308990655583e-16,-0.272770316744968,"BTD	BTD	BTD	BTD	BTD","Body	Body	Body	5'UTR	Body","OpenSea"
982,"cg22701006",1.21308990655583e-16,-0.208656096828506,"","","OpenSea"
983,"cg24489626",1.21308990655583e-16,-0.307489316269114,"MICAL3","5'UTR","OpenSea"
984,"cg20214179",1.21337252292471e-16,0.242716818175022,"PARP8	PARP8	PARP8","Body	Body	Body","OpenSea"
985,"cg05174290",1.22047810952623e-16,0.322370231383198,"ATAD2B	ATAD2B	ATAD2B","Body	Body	Body","OpenSea"
986,"cg02985568",1.22047810952623e-16,-0.207941218812833,"HSPA13","Body","N_Shore"
987,"cg10970143",1.22047810952623e-16,-0.364106980609908,"CCDC19","Body","N_Shelf"
988,"cg12493036",1.22074466513818e-16,-0.291355807496122,"GOSR2	GOSR2	GOSR2","3'UTR	Body	Body","OpenSea"
989,"cg06884394",1.22074466513818e-16,-0.254000875694693,"FBXW11	FBXW11	FBXW11","Body	Body	Body","OpenSea"
990,"cg02613289",1.22074466513818e-16,-0.31156250676329,"VPS13B	VPS13B","Body	Body","OpenSea"
991,"cg01841762",1.22818125048737e-16,0.332755123397517,"CYFIP2	CYFIP2	CYFIP2	CYFIP2","5'UTR	5'UTR	5'UTR	5'UTR","OpenSea"
992,"cg25686087",1.24580165480845e-16,-0.29252471168679,"SIX5","Body","Island"
993,"cg24642495",1.25355367283429e-16,-0.235379769223381,"RDX	RDX	RDX	RDX	RDX	RDX","TSS1500	TSS1500	TSS1500	TSS1500	TSS1500	TSS1500","S_Shore"
994,"cg12760580",1.25364847437707e-16,-0.302020402472968,"HIATL2","Body","OpenSea"
995,"cg25289128",1.25578808636219e-16,-0.229439412055509,"RBM18	RBM18	RBM18","Body	Body	Body","OpenSea"
996,"cg24822619",1.26688751993027e-16,-0.225892769631617,"","","OpenSea"
997,"cg14265474",1.27511658399937e-16,-0.313320552904539,"TNIK	TNIK	TNIK	TNIK	TNIK	TNIK	TNIK	TNIK","Body	Body	Body	Body	Body	Body	Body	Body","OpenSea"
998,"cg15417547",1.27765310731812e-16,0.210200492627775,"ZNF101	ZNF101	ZNF101","TSS1500	1stExon	5'UTR","N_Shore"
999,"cg02820413",1.27765310731812e-16,-0.30782315438334,"","","OpenSea"
1000,"cg13214309",1.27765310731812e-16,-0.283673128308135,"","","S_Shore"
1001,"cg14042103",1.28769297587116e-16,-0.208376698605868,"","","OpenSea"
1002,"cg10424880",1.28769297587116e-16,-0.319227820696413,"UGCG","Body","OpenSea"
1003,"cg20307928",1.28769297587116e-16,-0.292933760019429,"TRPC4AP	TRPC4AP","Body	Body","OpenSea"
1004,"cg09903166",1.28769297587116e-16,-0.254030037116078,"MIR632	ZNF207	ZNF207	ZNF207","TSS1500	TSS1500	TSS1500	TSS1500","N_Shore"
1005,"cg09297198",1.29610656100421e-16,0.218724064094643,"CORO1A	CORO1A","5'UTR	5'UTR","S_Shore"
1006,"cg13488877",1.29841633152933e-16,-0.235853615813515,"MIR1975	PLEKHA9	RNY5","TSS200	5'UTR	TSS200","OpenSea"
1007,"cg15331751",1.29841633152933e-16,-0.240492716645661,"TMEM50A","Body","OpenSea"
1008,"cg12385911",1.30075059914958e-16,-0.28290284552066,"JADE2	JADE2	JADE2	JADE2","Body	Body	Body	Body","OpenSea"
1009,"cg05052182",1.30288201086631e-16,-0.277605974778126,"TMCO4","Body","OpenSea"
1010,"cg27405400",1.30288201086631e-16,0.324061187726799,"BIN1	BIN1	BIN1	BIN1	BIN1	BIN1	BIN1	BIN1	BIN1	BIN1","Body	Body	Body	Body	Body	Body	Body	Body	Body	Body","OpenSea"
1011,"cg15338332",1.30527744783449e-16,-0.227917385405993,"","","OpenSea"
1012,"cg01415664",1.30547775485934e-16,-0.222825773539972,"RRS1	RRS1-AS1","TSS1500	Body","N_Shore"
1013,"cg04538658",1.30578082878033e-16,-0.256090524899058,"LOC100996251","Body","OpenSea"
1014,"cg02423065",1.30635638799417e-16,-0.206631548085313,"LOC253573","Body","OpenSea"
1015,"cg18754037",1.30743569767147e-16,-0.22222745388371,"","","OpenSea"
1016,"cg07278047",1.32280645444975e-16,-0.225736537795749,"APAF1	APAF1	APAF1	APAF1	APAF1","Body	Body	Body	Body	Body","OpenSea"
1017,"cg09215952",1.32280645444975e-16,0.270901988541897,"TNRC6B	TNRC6B	TNRC6B","Body	Body	Body","OpenSea"
1018,"cg26965801",1.32280645444975e-16,0.226188665492056,"NR5A2	NR5A2	NR5A2","Body	Body	Body","OpenSea"
1019,"cg27374572",1.3228898939858e-16,-0.230209805908899,"APC	APC	APC","Body	Body	Body","OpenSea"
1020,"cg14537104",1.32817627513428e-16,-0.223280792523931,"APOLD1","Body","OpenSea"
1021,"cg00294058",1.3287908690372e-16,-0.300967458701348,"","","N_Shore"
1022,"cg24014584",1.3287908690372e-16,-0.229870793205682,"CYP3A4	CYP3A4","Body	Body","OpenSea"
1023,"cg03417180",1.33626631728014e-16,-0.20965431380925,"VAV1	VAV1	VAV1","Body	Body	Body","OpenSea"
1024,"cg22331159",1.33878830142976e-16,0.211146826910973,"INPP5D	INPP5D","TSS1500	TSS1500","N_Shore"
1025,"cg09020840",1.34079903184403e-16,-0.276952149661268,"SLC16A5	SLC16A5","5'UTR	5'UTR","S_Shelf"
1026,"cg11936497",1.34608684660919e-16,-0.205365434361759,"PLXNC1	PLXNC1","Body	Body","OpenSea"
1027,"cg15360270",1.3479787334105e-16,-0.348841533771222,"","","OpenSea"
1028,"cg23462242",1.35186618573597e-16,0.389650198179549,"CYFIP2	CYFIP2	CYFIP2","TSS200	5'UTR	5'UTR","S_Shelf"
1029,"cg12426612",1.35370838889681e-16,-0.263243200452415,"KSR1","Body","OpenSea"
1030,"cg10065115",1.35446454006325e-16,0.26479431175625,"","","OpenSea"
1031,"cg20781331",1.35911464719786e-16,-0.231804749480358,"PCNXL4","5'UTR","S_Shelf"
1032,"cg25036527",1.36098571354157e-16,-0.211609629731937,"APOL5","Body","OpenSea"
1033,"cg15160782",1.36217501665203e-16,-0.228605274122561,"","","OpenSea"
1034,"cg07088259",1.36298770817243e-16,-0.260085129556037,"MGAT3	MGAT3","TSS200	5'UTR","N_Shore"
1035,"cg27521648",1.36298770817243e-16,-0.263941597064303,"","","OpenSea"
1036,"cg01167274",1.36422711128818e-16,0.226987558307879,"ITGB2	ITGB2","5'UTR	5'UTR","OpenSea"
1037,"cg18889453",1.36931354338674e-16,-0.256361354722349,"CCR2	CCR2","5'UTR	5'UTR","OpenSea"
1038,"cg04956511",1.37230178909455e-16,0.310058071996354,"PTPN6","Body","S_Shelf"
1039,"cg25813953",1.37310979647488e-16,0.245735404557976,"CDKL1	CDKL1","Body	Body","OpenSea"
1040,"cg25504140",1.37921020108342e-16,-0.256253437834078,"FAM129A","Body","OpenSea"
1041,"cg15876825",1.38126409843452e-16,-0.211182736247996,"VGLL4	VGLL4","Body	Body","OpenSea"
1042,"cg21861175",1.38127404277933e-16,-0.290800330910899,"IL1R1	IL1R1","1stExon	5'UTR","OpenSea"
1043,"cg24504432",1.38152486048976e-16,0.240361869232969,"KIAA1688","Body","S_Shelf"
1044,"cg00903453",1.38316006045255e-16,0.257135952611794,"ZNF639	ZNF639	ZNF639","5'UTR	5'UTR	5'UTR","OpenSea"
1045,"cg24033871",1.38316006045255e-16,0.331286796805313,"","","Island"
1046,"cg16554253",1.38970559682508e-16,-0.345242928322499,"","","OpenSea"
1047,"cg08465795",1.39054774847467e-16,-0.265570893526798,"","","OpenSea"
1048,"cg08072369",1.39054774847467e-16,-0.253010168686053,"NAA60	NAA60	NAA60","5'UTR	5'UTR	5'UTR","OpenSea"
1049,"cg04773587",1.39493089210561e-16,0.237244559076733,"RASSF5	RASSF5	RASSF5","Body	Body	Body","OpenSea"
1050,"cg07910043",1.39493089210561e-16,-0.284012321578266,"LRRC8C","Body","OpenSea"
1051,"cg18022258",1.39493089210561e-16,0.22813333327798,"ATXN7L1	ATXN7L1","Body	Body","OpenSea"
1052,"cg09902130",1.39493089210561e-16,0.305846111711925,"CD6	CD6","5'UTR	1stExon","OpenSea"
1053,"cg19259764",1.39556080776333e-16,-0.267497211415118,"CDK19	CDK19	CDK19	CDK19","Body	Body	Body	Body","OpenSea"
1054,"cg12197991",1.39556080776333e-16,-0.22688714576703,"DOCK8	DOCK8	DOCK8","Body	Body	Body","OpenSea"
1055,"cg15662224",1.39556080776333e-16,0.250361000517276,"","","OpenSea"
1056,"cg12670405",1.39556080776333e-16,-0.209614278280079,"","","OpenSea"
1057,"cg25911551",1.39788004401441e-16,-0.322954251580155,"GAB1	GAB1","Body	Body","OpenSea"
1058,"cg25783396",1.40191507375432e-16,-0.212644492041137,"","","OpenSea"
1059,"cg06768361",1.40681715505412e-16,-0.37317622282126,"TESC	TESC	TESC","Body	Body	Body","N_Shelf"
1060,"cg13866682",1.40891945719364e-16,-0.224039086490099,"GNS","Body","OpenSea"
1061,"cg01775490",1.40942166952691e-16,-0.248719659006181,"FOXN3	FOXN3","Body	Body","OpenSea"
1062,"cg17431562",1.40942166952691e-16,-0.2074741518206,"ADAM7	LOC101929294","1stExon	Body","OpenSea"
1063,"cg05629134",1.40977349607114e-16,-0.287596565974921,"MARCH4","Body","OpenSea"
1064,"cg27268839",1.41752459360858e-16,-0.245635778413858,"PCSK7","Body","OpenSea"
1065,"cg24199381",1.42020098955429e-16,-0.209128861189719,"METTL11B","Body","OpenSea"
1066,"cg03282781",1.43462390606638e-16,-0.253111848604052,"","","S_Shelf"
1067,"cg11330835",1.44370422625931e-16,-0.230805007072933,"ANKRD44","Body","OpenSea"
1068,"cg19290423",1.45096009749425e-16,-0.326652120314668,"","","OpenSea"
1069,"cg07946965",1.45611554695524e-16,-0.240962552178763,"","","OpenSea"
1070,"cg14286948",1.45727371520186e-16,-0.30122424044341,"FOXO3	FOXO3","Body	Body","OpenSea"
1071,"cg21885251",1.46171607337952e-16,-0.215212725047176,"","","OpenSea"
1072,"cg01456691",1.46541539087552e-16,0.269365433379699,"NEDD9	NEDD9","1stExon	5'UTR","OpenSea"
1073,"cg14525897",1.46588792464735e-16,-0.25422069878384,"ARHGAP19","TSS1500","S_Shore"
1074,"cg01059818",1.46931167657453e-16,-0.230716840178594,"NLK","Body","S_Shore"
1075,"cg07635227",1.47574122611393e-16,0.317631186436827,"MGRN1	MGRN1	MGRN1	MGRN1","Body	Body	Body	Body","OpenSea"
1076,"cg21684702",1.47574122611393e-16,0.229000134596404,"ARRB1	ARRB1","Body	Body","OpenSea"
1077,"cg04379703",1.47574122611393e-16,0.226408339250504,"IQSEC1","Body","OpenSea"
1078,"cg13297411",1.47608010520871e-16,-0.261956427199859,"USP4	USP4	USP4	USP4","ExonBnd	ExonBnd	Body	Body","S_Shore"
1079,"cg06093201",1.48092077682342e-16,-0.26047537890161,"GNPTG","Body","Island"
1080,"cg25346893",1.48092077682342e-16,-0.281351397960278,"IL6R	IL6R	IL6R","Body	Body	Body","OpenSea"
1081,"cg21400802",1.48813317891728e-16,0.212687306463411,"PGLYRP4","Body","OpenSea"
1082,"cg16745930",1.49074930632991e-16,-0.254075262627156,"HPSE2	HPSE2	HPSE2	HPSE2","3'UTR	Body	Body	Body","OpenSea"
1083,"cg19502936",1.49086510206549e-16,-0.290651300635038,"RILP","TSS200","S_Shore"
1084,"cg16269002",1.49256855005218e-16,-0.234464752844836,"RANBP9","TSS1500","S_Shore"
1085,"cg14691884",1.49597909584285e-16,0.21361313023303,"","","OpenSea"
1086,"cg19662219",1.49597909584285e-16,-0.284135448003667,"AVEN	CHRM5","Body	TSS1500","OpenSea"
1087,"cg26651188",1.50351824179618e-16,0.279775567535326,"LPCAT3","Body","OpenSea"
1088,"cg15234668",1.50474170968902e-16,-0.217840177775764,"MANBAL	MANBAL","5'UTR	5'UTR","OpenSea"
1089,"cg21179865",1.50591282107293e-16,-0.248690317291158,"RANBP3	RANBP3	RANBP3	RANBP3","Body	Body	Body	Body","OpenSea"
1090,"cg13470920",1.5065922479201e-16,0.275127414990399,"VAV1","1stExon","OpenSea"
1091,"cg17304276",1.51661332425752e-16,-0.212144717150271,"CUX2","Body","OpenSea"
1092,"cg01005925",1.52135455310637e-16,-0.245363077755236,"LOC101926913","Body","OpenSea"
1093,"cg20666940",1.52135455310637e-16,0.28476071580137,"GRAMD4","Body","S_Shore"
1094,"cg13725172",1.52170739947423e-16,-0.223869139249624,"ARMC2","Body","OpenSea"
1095,"cg13831483",1.52718752581968e-16,-0.286722239773511,"RNF157","Body","OpenSea"
1096,"cg09591065",1.5282347005682e-16,-0.276736819016613,"","","OpenSea"
1097,"cg12508078",1.52834038213476e-16,-0.227880194173288,"MYO18A	MYO18A","5'UTR	5'UTR","N_Shore"
1098,"cg11707899",1.53257192336479e-16,0.287035406114024,"","","OpenSea"
1099,"cg19060687",1.53569237941263e-16,-0.240657965392809,"WIPF2","5'UTR","OpenSea"
1100,"cg04628438",1.53949392440446e-16,-0.302011514743141,"GCNT2	GCNT2	GCNT2","Body	TSS200	Body","OpenSea"
1101,"cg14656259",1.53971470400367e-16,0.260974457100356,"PRKAR1B	PRKAR1B	PRKAR1B	PRKAR1B	PRKAR1B	PRKAR1B","Body	Body	Body	Body	Body	Body","OpenSea"
1102,"cg11090273",1.55696196947036e-16,0.260321587724223,"GRAMD4","Body","S_Shore"
1103,"cg15758896",1.55995763113375e-16,-0.258741489583334,"ARID1B	ARID1B","Body	Body","OpenSea"
1104,"cg02961934",1.56039525357659e-16,-0.275554689224383,"","","OpenSea"
1105,"cg07832674",1.56446415155026e-16,0.2859543177435,"IL17RE	IL17RE	IL17RE","TSS1500	TSS1500	TSS1500","OpenSea"
1106,"cg11228680",1.56446415155026e-16,0.22507767329974,"KRTAP16-1","1stExon","OpenSea"
1107,"cg10035633",1.56779449578987e-16,-0.275346716600138,"","","OpenSea"
1108,"cg27493500",1.57092000089727e-16,-0.230938271849903,"HBB","3'UTR","OpenSea"
1109,"cg07660494",1.57674921957305e-16,-0.224311007415674,"TMEM169	TMEM169	TMEM169	TMEM169","3'UTR	3'UTR	3'UTR	3'UTR","OpenSea"
1110,"cg15739596",1.5852371213359e-16,-0.214671711982047,"SMURF1	SMURF1	SMURF1","Body	Body	Body","OpenSea"
1111,"cg07781212",1.589302795376e-16,0.237515632822428,"CPNE3","5'UTR","OpenSea"
1112,"cg18854474",1.59571825872106e-16,0.370473336539672,"SFXN1","Body","OpenSea"
1113,"cg09616857",1.60012118494556e-16,-0.233993873353979,"MECOM","Body","OpenSea"
1114,"cg02394186",1.61153046382725e-16,0.289744691297693,"KCNAB2	KCNAB2","5'UTR	5'UTR","S_Shelf"
1115,"cg27010375",1.61153046382725e-16,-0.232127842432729,"REEP1	REEP1	REEP1	REEP1","Body	Body	Body	Body","OpenSea"
1116,"cg00734838",1.61762908425345e-16,0.275108882468268,"FAM107B	FAM107B	FAM107B	FAM107B	FAM107B	FAM107B	FAM107B	FAM107B	FAM107B	FAM107B	FAM107B	FAM107B	FAM107B	FAM107B	FAM107B","1stExon	1stExon	1stExon	1stExon	1stExon	5'UTR	5'UTR	5'UTR	5'UTR	5'UTR	5'UTR	5'UTR	5'UTR	Body	5'UTR","OpenSea"
1117,"cg24653772",1.61959506221825e-16,-0.218052257495415,"HEATR2","Body","N_Shelf"
1118,"cg10778971",1.61959506221825e-16,-0.331370115919866,"IFI27	IFI27	IFI27	IFI27","5'UTR	1stExon	1stExon	5'UTR","OpenSea"
1119,"cg15340776",1.61959506221825e-16,-0.229042408230711,"","","OpenSea"
1120,"cg25853940",1.6275672004741e-16,-0.250395885587591,"EHBP1","TSS1500","OpenSea"
1121,"cg03082860",1.63412014438865e-16,-0.292447950970171,"ACSS1	ACSS1	ACSS1","Body	Body	Body","OpenSea"
1122,"cg00148355",1.6369268861001e-16,-0.219044100489674,"AHSP","TSS1500","OpenSea"
1123,"cg09686390",1.64181735429977e-16,-0.211473246406507,"CHST3","5'UTR","OpenSea"
1124,"cg17819501",1.64309076097157e-16,-0.218431593006399,"PPARG	PPARG	PPARG","5'UTR	5'UTR	5'UTR","OpenSea"
1125,"cg07496687",1.64827165067674e-16,-0.228385559077478,"","","OpenSea"
1126,"cg05038586",1.65768416133153e-16,-0.284388339744451,"SLC44A1	SLC44A1","Body	Body","OpenSea"
1127,"cg20190405",1.65775816602226e-16,-0.209378062317266,"","","OpenSea"
1128,"cg27415283",1.66332669218912e-16,0.213981934500054,"SEPT9	2020-09-09	2020-09-09	2020-09-09	SEPT9","Body	Body	Body	Body	Body","OpenSea"
1129,"cg13962718",1.67133565430628e-16,-0.242866815011615,"ITPKB","Body","N_Shore"
1130,"cg24953313",1.68714972826992e-16,-0.290300351466436,"PRR5	PRR5	PRR5	PRR5	PRR5","5'UTR	5'UTR	5'UTR	5'UTR	Body","OpenSea"
1131,"cg05178333",1.68714972826992e-16,-0.290136289476099,"","","OpenSea"
1132,"cg17707057",1.68714972826992e-16,0.303923185499192,"STK17A","Body","OpenSea"
1133,"cg20766052",1.6973083976644e-16,0.379681172297556,"","","OpenSea"
1134,"cg13974534",1.69881048432669e-16,-0.223775879311678,"FXN	FXN	FXN","Body	Body	Body","S_Shore"
1135,"cg20220580",1.70071199329529e-16,-0.231842980633582,"","","OpenSea"
1136,"cg25716956",1.70188220437426e-16,-0.304368933448229,"ATG7	ATG7	ATG7","Body	Body	Body","OpenSea"
1137,"cg24934137",1.70226525616037e-16,-0.230806172597267,"","","OpenSea"
1138,"cg23569783",1.70251880767045e-16,-0.238394080328126,"NKAIN2	NKAIN2	NKAIN2	NKAIN2","5'UTR	5'UTR	Body	Body","OpenSea"
1139,"cg09820180",1.70814358066817e-16,-0.269938885379798,"","","OpenSea"
1140,"cg18861112",1.72109225623117e-16,-0.215105820422681,"WDFY2","Body","OpenSea"
1141,"cg05917188",1.72638462580803e-16,-0.29232105936834,"CD36	CD36	CD36	CD36	CD36	CD36","5'UTR	5'UTR	5'UTR	5'UTR	1stExon	5'UTR","OpenSea"
1142,"cg07592835",1.73116051462136e-16,-0.220743768790136,"","","OpenSea"
1143,"cg05395852",1.73123392558808e-16,-0.241313676331575,"","","OpenSea"
1144,"cg27410601",1.74844397543973e-16,0.24485257656974,"TMC6	TMC6","Body	Body","OpenSea"
1145,"cg00041083",1.75202555793165e-16,-0.224666555746508,"VASN	CORO7-PAM16	CORO7	CORO7	CORO7","5'UTR	Body	Body	Body	Body","S_Shore"
1146,"cg10403171",1.75327801746377e-16,-0.213753287667849,"RCCD1	RCCD1","Body	Body","Island"
1147,"cg08068963",1.75327801746377e-16,-0.219644705301894,"","","S_Shelf"
1148,"cg23831998",1.77063453176813e-16,0.225075419345235,"PDCD4-AS1","Body","N_Shelf"
1149,"cg18185285",1.77178693602604e-16,-0.31539194870498,"","","OpenSea"
1150,"cg13828227",1.77642839829193e-16,-0.240338839033425,"SH2D3C	SH2D3C	SH2D3C	SH2D3C	SH2D3C	SH2D3C","Body	5'UTR	5'UTR	Body	Body	Body","Island"
1151,"cg17872570",1.79916476311738e-16,0.214824753127726,"FOXP1	FOXP1	FOXP1	FOXP1	FOXP1","5'UTR	5'UTR	5'UTR	5'UTR	5'UTR","OpenSea"
1152,"cg03355486",1.79916476311738e-16,-0.265404304257642,"KANK2	KANK2","Body	Body","N_Shelf"
1153,"cg09967994",1.80030838691704e-16,-0.244954146306687,"","","OpenSea"
1154,"cg11492306",1.8038364229952e-16,-0.245822758237944,"","","OpenSea"
1155,"cg01327965",1.80748987413012e-16,-0.210643247589313,"LOC101928911","Body","OpenSea"
1156,"cg03123448",1.81870813370231e-16,-0.216362560009945,"LINC01169","Body","N_Shore"
1157,"cg25584313",1.81876220147383e-16,-0.208617225988987,"MROH7	MROH7	MROH7	MROH7	MROH7-TTC4	MROH7-TTC4	MROH7-TTC4","TSS1500	TSS1500	TSS1500	TSS1500	TSS1500	TSS1500	TSS1500","OpenSea"
1158,"cg19711576",1.83461730016484e-16,-0.216738325078581,"MYO18A	MYO18A","Body	Body","OpenSea"
1159,"cg17071104",1.83507369851914e-16,-0.248971451109269,"STK11","TSS1500","N_Shore"
1160,"cg26423041",1.83527450951082e-16,-0.24161449895943,"CDYL	CDYL","Body	Body","OpenSea"
1161,"cg24015237",1.83717660508974e-16,-0.234514676275302,"","","OpenSea"
1162,"cg23724027",1.83735868131816e-16,-0.246849361927518,"REPS1	REPS1	REPS1	REPS1","Body	Body	Body	Body","OpenSea"
1163,"cg12981694",1.84668021364976e-16,-0.238658718855288,"HMBS	HMBS	HMBS	HMBS","Body	Body	Body	Body","S_Shelf"
1164,"cg02656756",1.84789002322448e-16,0.329030712843939,"SMYD4","Body","OpenSea"
1165,"cg14560732",1.84815801083827e-16,-0.220012816255714,"","","OpenSea"
1166,"cg13815212",1.85311408443322e-16,-0.278721468187728,"BCAS3	BCAS3","Body	Body","OpenSea"
1167,"cg02516419",1.85311408443322e-16,-0.238835525494063,"","","OpenSea"
1168,"cg06992997",1.86531368991866e-16,-0.231261268884813,"","","OpenSea"
1169,"cg00486883",1.86907376134925e-16,-0.225760989466617,"","","OpenSea"
1170,"cg15184044",1.87764664583376e-16,-0.283655758845248,"PPARA	PPARA","5'UTR	5'UTR","OpenSea"
1171,"cg06366593",1.88110248948857e-16,-0.261841875062862,"","","OpenSea"
1172,"cg08197287",1.88885417885927e-16,-0.33041361782953,"AFF1	AFF1","Body	Body","OpenSea"
1173,"cg16286570",1.88892593826848e-16,-0.22618330490321,"USP48","Body","OpenSea"
1174,"cg25518868",1.89865811397054e-16,0.35125241054889,"DIAPH1	DIAPH1","Body	Body","OpenSea"
1175,"cg17739501",1.90007876912775e-16,-0.229530536145372,"SEMA6A	SEMA6A","Body	Body","OpenSea"
1176,"cg13273209",1.91083002630797e-16,-0.30940317224809,"","","OpenSea"
1177,"cg24835948",1.92047316021466e-16,0.235438824350905,"TRIO","Body","OpenSea"
1178,"cg13721644",1.92378424074282e-16,-0.277946164173515,"PTPN23","Body","OpenSea"
1179,"cg24597989",1.92378424074282e-16,-0.275495931491547,"PLLP","Body","OpenSea"
1180,"cg15569052",1.92378424074282e-16,0.229483119512649,"SH3BP2	SH3BP2	SH3BP2","1stExon	5'UTR	5'UTR","OpenSea"
1181,"cg00977978",1.92523475431187e-16,-0.209548720337498,"HIPK2	HIPK2","Body	Body","OpenSea"
1182,"cg22816343",1.92645833742309e-16,-0.271394280709969,"BNIP3L","Body","S_Shelf"
1183,"cg12270741",1.92896994290443e-16,0.234015692071528,"MED15	MED15	MED15	MED15	MED15	MED15","Body	Body	Body	Body	Body	Body","OpenSea"
1184,"cg05715655",1.94075964646037e-16,0.330540788638417,"","","OpenSea"
1185,"cg23642613",1.94223792942661e-16,0.261398832424831,"ARHGEF12	ARHGEF12	ARHGEF12","TSS200	Body	Body","OpenSea"
1186,"cg21571251",1.94798821618847e-16,-0.245212424362796,"","","OpenSea"
1187,"cg24246164",1.95061975739515e-16,-0.263391362181782,"OR13A1","5'UTR","OpenSea"
1188,"cg06839158",1.95444798653391e-16,0.320152564867767,"KAT6A	KAT6A","Body	Body","OpenSea"
1189,"cg20246424",1.95514110413469e-16,-0.213624451515925,"ITK","Body","OpenSea"
1190,"cg23364517",1.95514110413469e-16,-0.253472441329317,"","","OpenSea"
1191,"cg20349934",1.95578737601983e-16,0.314290113690459,"RBM38	RBM38	RBM38","Body	Body	Body","OpenSea"
1192,"cg23327425",1.95937619420784e-16,-0.205433191538864,"","","OpenSea"
1193,"cg14361175",1.96275652762044e-16,-0.289069159022143,"MAP4K4	MAP4K4	MAP4K4	MAP4K4	MAP4K4","Body	Body	Body	Body	Body","OpenSea"
1194,"cg23178829",1.96275652762044e-16,-0.23038840948634,"","","OpenSea"
1195,"cg18640314",1.96460125318316e-16,-0.207869854385388,"","","OpenSea"
1196,"cg25765104",1.96460125318316e-16,0.26328819900029,"RCSD1","Body","S_Shore"
1197,"cg15706339",1.97357861435301e-16,-0.320200838099451,"","","OpenSea"
1198,"cg08423755",1.97357861435301e-16,-0.306841458320101,"ACOX1	ACOX1	ACOX1","Body	Body	Body","N_Shelf"
1199,"cg09629510",1.97852627339497e-16,-0.32193938301018,"BSG	BSG	BSG	BSG","5'UTR	Body	Body	Body","S_Shore"
1200,"cg00206542",1.98447390524225e-16,-0.217845749369018,"OR5A1","1stExon","OpenSea"
1201,"cg06077462",1.99023149427118e-16,-0.261520820819118,"","","OpenSea"
1202,"cg09762242",2.00244570401516e-16,0.341263198098618,"SIPA1	SIPA1","Body	Body","Island"
1203,"cg27488674",2.00923014633381e-16,-0.255662698458428,"","","N_Shore"
1204,"cg14933295",2.01716825186619e-16,-0.251023858474325,"ILKAP","3'UTR","OpenSea"
1205,"cg04556770",2.02096880035304e-16,-0.205789065967983,"","","OpenSea"
1206,"cg03746765",2.02145666960914e-16,-0.24153731965723,"","","OpenSea"
1207,"cg00450516",2.04332078953479e-16,-0.224383624776592,"","","OpenSea"
1208,"cg16932790",2.04335087951439e-16,-0.211164039918886,"","","OpenSea"
1209,"cg15701123",2.04335087951439e-16,-0.241412354557093,"","","OpenSea"
1210,"cg02257635",2.04698014413955e-16,-0.212393166847302,"","","OpenSea"
1211,"cg24496264",2.05374151473187e-16,-0.269824491251675,"IQGAP1","Body","OpenSea"
1212,"cg06112977",2.06129986306383e-16,-0.224157970412596,"RAD51B	RAD51B	RAD51B","Body	Body	Body","OpenSea"
1213,"cg15749852",2.06426240568268e-16,-0.264637566268204,"TBC1D5	TBC1D5","Body	Body","OpenSea"
1214,"cg22438095",2.06426240568268e-16,-0.271596445165953,"FAH","TSS1500","OpenSea"
1215,"cg08387766",2.07802925329892e-16,-0.261260776292942,"AKNA","5'UTR","OpenSea"
1216,"cg13149442",2.0838999861826e-16,-0.25681966993588,"SLC14A1	SLC14A1	SLC14A1","TSS1500	TSS1500	TSS1500","OpenSea"
1217,"cg09453959",2.08491220205666e-16,0.258427045797532,"AKAP2	AKAP2	PALM2-AKAP2	PALM2-AKAP2","TSS1500	TSS1500	Body	Body","N_Shore"
1218,"cg09560763",2.08690041665276e-16,-0.205415413218497,"PRDM8","5'UTR","N_Shelf"
1219,"cg00031803",2.08725844404878e-16,-0.24439473448564,"","","OpenSea"
1220,"cg22560937",2.11748959035743e-16,-0.214340752593982,"CKMT2	CKMT2	CKMT2	RNU5E-1	RNU5D-1","TSS1500	TSS1500	TSS1500	Body	Body","OpenSea"
1221,"cg21126020",2.11748959035743e-16,-0.266059490033851,"TRIM10	TRIM10","TSS200	TSS200","OpenSea"
1222,"cg05180596",2.11940401821951e-16,-0.283950772134851,"ST3GAL3	ST3GAL3	ST3GAL3	ST3GAL3	ST3GAL3	ST3GAL3	ST3GAL3	ST3GAL3	ST3GAL3	ST3GAL3	ST3GAL3	ST3GAL3	ST3GAL3	ST3GAL3	ST3GAL3	ST3GAL3	ST3GAL3	ST3GAL3	ST3GAL3	ST3GAL3	ST3GAL3	ST3GAL3	ST3GAL3	ST3GAL3	ST3GAL3","Body	Body	Body	Body	Body	Body	Body	Body	Body	Body	Body	Body	Body	Body	Body	Body	Body	Body	Body	Body	Body	Body	Body	Body	Body","OpenSea"
1223,"cg04330884",2.12064730423748e-16,0.350491082589614,"FAM53B","Body","OpenSea"
1224,"cg09903362",2.12862368267555e-16,-0.211683728349236,"ZDHHC14	ZDHHC14","Body	Body","OpenSea"
1225,"cg02342216",2.13340516400436e-16,-0.292549111526357,"RNF144A","Body","OpenSea"
1226,"cg15274195",2.1353755636665e-16,-0.257361629111431,"","","OpenSea"
1227,"cg03316149",2.13836439001792e-16,0.436798686291162,"ANKRD44	ANKRD44","Body	Body","OpenSea"
1228,"cg00991520",2.14114266425829e-16,-0.250087703390162,"MIR607","TSS1500","N_Shelf"
1229,"cg23378497",2.15201311500808e-16,-0.271487740195043,"ITPR2","Body","OpenSea"
1230,"cg12873036",2.15495096990328e-16,-0.230383676177629,"","","OpenSea"
1231,"cg05686633",2.15524480926828e-16,0.256787729916715,"SLC16A3	SLC16A3	SLC16A3","TSS1500	TSS200	TSS200","Island"
1232,"cg16695527",2.15828845399676e-16,-0.255716734196452,"","","OpenSea"
1233,"cg26720125",2.16688504014546e-16,0.507539334374355,"SIM2	SIM2","Body	Body","Island"
1234,"cg19082708",2.1713876769597e-16,0.29643709972032,"","","Island"
1235,"cg09140114",2.17575469018822e-16,-0.23978589142114,"RUNDC2C","Body","OpenSea"
1236,"cg02720691",2.18202974926234e-16,-0.217612676963214,"RFC1","Body","N_Shore"
1237,"cg15102466",2.18348292993086e-16,0.299499534913571,"SIPA1L3","5'UTR","OpenSea"
1238,"cg06164122",2.18724660632772e-16,0.222034594770237,"GPR18	GPR18	UBAC2	UBAC2	UBAC2	MIR548AN","5'UTR	5'UTR	Body	Body	Body	Body","OpenSea"
1239,"cg06641366",2.18914083992837e-16,-0.238561245996968,"LRRC8C","TSS1500","N_Shore"
1240,"cg06267617",2.18914083992837e-16,-0.238505082359657,"DNM3	DNM3","Body	Body","OpenSea"
1241,"cg04461334",2.19965984875676e-16,-0.224588211653186,"MAP4K3","Body","N_Shelf"
1242,"cg08671543",2.21053628973406e-16,-0.224465055773643,"PERP","Body","OpenSea"
1243,"cg10636925",2.2124742280463e-16,-0.218144738656146,"NR4A1	NR4A1","Body	Body","OpenSea"
1244,"cg18762111",2.22427128939899e-16,-0.242474740582253,"CRYAB	CRYAB	CRYAB","Body	Body	Body","OpenSea"
1245,"cg16863467",2.22945315055034e-16,-0.264017661020735,"","","OpenSea"
1246,"cg27639272",2.23148004577042e-16,-0.220658569873975,"","","OpenSea"
1247,"cg06863152",2.23158854852096e-16,-0.249168732902315,"SPATA5L1	SPATA5L1","Body	Body","OpenSea"
1248,"cg06787544",2.23158854852096e-16,-0.249814446171077,"TTLL11","Body","OpenSea"
1249,"cg08256839",2.23158854852096e-16,-0.313002562981623,"ZNF507	ZNF507","Body	Body","OpenSea"
1250,"cg00609731",2.23305071603063e-16,0.285752720274284,"ARSG	ARSG","Body	Body","OpenSea"
1251,"cg00923927",2.2351472654271e-16,0.319700563462814,"BCL2","Body","OpenSea"
1252,"cg04843051",2.23522484711254e-16,-0.208919403098575,"","","OpenSea"
1253,"cg26457248",2.23533118049326e-16,0.225154295179976,"MBP	MBP","5'UTR	5'UTR","N_Shelf"
1254,"cg17477818",2.25231947249208e-16,-0.235413602095364,"C19orf66	ANGPTL6","3'UTR	3'UTR","N_Shelf"
1255,"cg01035931",2.25281633920398e-16,-0.229705437684619,"","","S_Shelf"
1256,"cg12384923",2.2557540829431e-16,-0.230378120102781,"DIP2B","Body","OpenSea"
1257,"cg00057966",2.2707082021485e-16,0.2578105130708,"MIR142","TSS200","OpenSea"
1258,"cg12140749",2.27680068862528e-16,-0.227422432137567,"C14orf181","TSS1500","S_Shore"
1259,"cg02934719",2.28130464194632e-16,-0.205088758681813,"TK2","3'UTR","OpenSea"
1260,"cg03726628",2.2934948736257e-16,0.254262213765063,"KCNAB2	KCNAB2	KCNAB2","5'UTR	5'UTR	5'UTR","S_Shore"
1261,"cg09749643",2.30142668467722e-16,-0.255881088160428,"PP2D1	PP2D1","TSS1500	TSS1500","OpenSea"
1262,"cg02133716",2.30501086183333e-16,-0.259831517644857,"PVT1","Body","OpenSea"
1263,"cg04909357",2.30597476670595e-16,-0.235281988885946,"C6orf10	C6orf10	C6orf10","Body	Body	Body","OpenSea"
1264,"cg11595147",2.30597476670595e-16,-0.246976498081784,"","","OpenSea"
1265,"cg04527220",2.3071104043464e-16,-0.223815036341792,"GPR132","5'UTR","OpenSea"
1266,"cg20781880",2.30912826559582e-16,0.271113658274538,"S1PR4","1stExon","Island"
1267,"cg15852141",2.30978618711612e-16,0.252527828001188,"","","OpenSea"
1268,"cg07313835",2.30987251466569e-16,-0.225828010826448,"POU2F1","Body","OpenSea"
1269,"cg06901492",2.31201768157928e-16,-0.254030783120967,"OXNAD1	DPH3	DPH3","5'UTR	TSS1500	TSS1500","S_Shore"
1270,"cg11410305",2.3133861521745e-16,-0.274086849542826,"C10orf71","5'UTR","OpenSea"
1271,"cg08178355",2.32210589401584e-16,-0.255598998352599,"CNTRL","Body","OpenSea"
1272,"cg09739024",2.32387754764985e-16,-0.26406410760011,"","","OpenSea"
1273,"cg18663307",2.33155241832646e-16,0.328036180072877,"ITGB2	ITGB2","5'UTR	TSS1500","OpenSea"
1274,"cg11370496",2.33770982174563e-16,-0.280295799424896,"BCL2L1	BCL2L1","Body	Body","OpenSea"
1275,"cg24721647",2.36058932427512e-16,-0.278656934418047,"ACSL1","5'UTR","S_Shelf"
1276,"cg27353529",2.36679892111909e-16,-0.263492613699775,"","","OpenSea"
1277,"cg11590578",2.37117520401869e-16,-0.287129472349511,"USP34","Body","OpenSea"
1278,"cg20132789",2.3845826226775e-16,-0.251511007641799,"","","OpenSea"
1279,"cg04895895",2.38813354139677e-16,-0.251905437780847,"C1orf198","TSS1500","S_Shore"
1280,"cg07329458",2.39639870868285e-16,-0.224325399757028,"","","OpenSea"
1281,"cg16129785",2.3999251557211e-16,0.225134453737528,"SNAP47","Body","OpenSea"
1282,"cg10853949",2.4017290514012e-16,-0.266959300794261,"SECTM1","5'UTR","N_Shore"
1283,"cg23821359",2.4018532407316e-16,-0.255085867521925,"","","OpenSea"
1284,"cg10167562",2.41227555101351e-16,-0.220654221983169,"TTC39A-AS1	TTC39A	TTC39A	TTC39A	TTC39A","TSS200	5'UTR	Body	Body	Body","N_Shore"
1285,"cg13408659",2.4250138797417e-16,-0.207848179526107,"","","OpenSea"
1286,"cg15273860",2.43503761182534e-16,0.248434560326712,"","","OpenSea"
1287,"cg26505519",2.46363056146587e-16,-0.206839823292056,"ZNF516","5'UTR","OpenSea"
1288,"cg01184901",2.47327988969239e-16,-0.233046558187488,"KCNAB2	KCNAB2	KCNAB2	KCNAB2	KCNAB2	KCNAB2","Body	Body	Body	Body	5'UTR	Body","S_Shore"
1289,"cg01986643",2.47327988969239e-16,-0.272178318706048,"AAAS	AAAS","Body	Body","OpenSea"
1290,"cg08828627",2.47848462001788e-16,-0.273871267416916,"GALNT2	GALNT2","Body	Body","OpenSea"
1291,"cg00889791",2.48391771035213e-16,-0.273623687353291,"NCOA7	NCOA7	NCOA7	NCOA7	NCOA7","5'UTR	Body	Body	Body	Body","OpenSea"
1292,"cg06975179",2.48598967236383e-16,0.297656632467797,"","","OpenSea"
1293,"cg02449225",2.48962229467886e-16,-0.229644535107876,"SGK3	C8orf44-SGK3	SGK3	SGK3","Body	Body	Body	Body","OpenSea"
1294,"cg01180231",2.48962229467886e-16,-0.232309510182848,"DAB2	DAB2","3'UTR	3'UTR","OpenSea"
1295,"cg11431585",2.49482276176482e-16,-0.256519150935054,"RLN3","TSS200","N_Shelf"
1296,"cg10139430",2.49662901032308e-16,-0.250769170862281,"C11orf85	C11orf85","5'UTR	5'UTR","OpenSea"
1297,"cg22051913",2.49915173577998e-16,0.346306553324079,"","","S_Shelf"
1298,"cg13607825",2.50204408905296e-16,-0.238860585272599,"","","OpenSea"
1299,"cg09041994",2.50207133741172e-16,-0.291912110307515,"C8orf76	ZHX1-C8orf76","Body	Body","OpenSea"
1300,"cg04472137",2.50921320295152e-16,-0.268971241372299,"","","OpenSea"
1301,"cg22436753",2.51370059727406e-16,0.252826757579117,"TRAF3IP3	TRAF3IP3","1stExon	5'UTR","OpenSea"
1302,"cg14481502",2.52139498392061e-16,0.211768565921257,"","","OpenSea"
1303,"cg25451194",2.52139498392061e-16,-0.332693701593434,"AHSA2","5'UTR","S_Shelf"
1304,"cg22908413",2.52811618535558e-16,-0.259986719904871,"PRDM15	PRDM15	PRDM15	PRDM15	PRDM15","Body	Body	Body	Body	Body","OpenSea"
1305,"cg00511464",2.535332096232e-16,-0.282827871010069,"RBM47	RBM47","5'UTR	TSS200","OpenSea"
1306,"cg12053891",2.55719414345274e-16,-0.306716392812934,"","","OpenSea"
1307,"cg00733767",2.56051108702472e-16,0.332362029522089,"UXS1	UXS1	UXS1","Body	Body	Body","OpenSea"
1308,"cg05480615",2.57820540414453e-16,-0.25221704473695,"ALG11	ALG11","Body	Body","OpenSea"
1309,"cg06648780",2.57839366798661e-16,-0.239059907095175,"ALCAM","Body","OpenSea"
1310,"cg02016178",2.5929464399909e-16,0.314965614003984,"NLRC3","TSS1500","OpenSea"
1311,"cg06864431",2.59322629704448e-16,-0.283944929910134,"","","OpenSea"
1312,"cg10737698",2.60046392719391e-16,-0.218623761925949,"MAP4	MAP4","Body	Body","OpenSea"
1313,"cg19324023",2.61713892658688e-16,-0.232525526960787,"SHANK3","3'UTR","Island"
1314,"cg07725527",2.6179248128747e-16,0.362994677282456,"NAA16	NAA16	NAA16","Body	Body	3'UTR","OpenSea"
1315,"cg03957495",2.62104425294139e-16,-0.22357669196429,"","","OpenSea"
1316,"cg18779693",2.64675551665488e-16,-0.289157520703314,"RORA","Body","OpenSea"
1317,"cg02104682",2.64675551665488e-16,-0.261122821535995,"JAK2	JAK2","ExonBnd	Body","S_Shore"
1318,"cg24678928",2.64767418314967e-16,-0.298245325157946,"DDX60","TSS1500","S_Shore"
1319,"cg01964282",2.64909379584564e-16,-0.311900843226027,"","","OpenSea"
1320,"cg01600127",2.64909379584564e-16,-0.228530648278225,"PPWD1	PPWD1	PPWD1	PPWD1","5'UTR	5'UTR	Body	Body","S_Shelf"
1321,"cg27558541",2.64909379584564e-16,-0.272341511703933,"","","OpenSea"
1322,"cg21719025",2.65188649575546e-16,-0.337097165241264,"CASP12	CASP12	CASP12	CASP12	CASP12	CASP12	CASP12	CASP12	CASP12	CASP12","Body	Body	Body	Body	Body	Body	Body	Body	Body	Body","OpenSea"
1323,"cg17891827",2.65188649575546e-16,-0.212905022293356,"TSNAX-DISC1	TSNAX-DISC1	TSNAX-DISC1	TSNAX-DISC1	TSNAX-DISC1	TSNAX-DISC1	TSNAX-DISC1	TSNAX-DISC1","Body	Body	Body	Body	Body	Body	Body	Body","OpenSea"
1324,"cg16630762",2.65206596155473e-16,0.230210499312732,"","","OpenSea"
1325,"cg05702530",2.66374330805037e-16,-0.307833668005315,"LOC101927069	PIP5K1B	PIP5K1B","Body	Body	Body","OpenSea"
1326,"cg22892043",2.6669507256797e-16,-0.215222781213717,"BEST1	FTH1","3'UTR	3'UTR","N_Shelf"
1327,"cg21462343",2.66901502459703e-16,-0.207310901226927,"","","OpenSea"
1328,"cg18210128",2.67126194141248e-16,-0.22148934036958,"","","OpenSea"
1329,"cg15540410",2.67326694050306e-16,-0.27026815145646,"DOCK2","Body","OpenSea"
1330,"cg17425143",2.68725245618239e-16,-0.210288901074317,"","","OpenSea"
1331,"cg27100370",2.68725245618239e-16,-0.218608448797557,"HMHA1","Body","Island"
1332,"cg24592546",2.68768659693828e-16,-0.252542535359569,"TRIM15","Body","N_Shelf"
1333,"cg03225671",2.68768659693828e-16,-0.211928627484201,"RIMS1	RIMS1	RIMS1	RIMS1	RIMS1","Body	Body	Body	Body	Body","OpenSea"
1334,"cg13213594",2.69665729621994e-16,0.245755129905533,"COMMD10	COMMD10","Body	Body","OpenSea"
1335,"cg04606170",2.70325630452066e-16,0.253103657346718,"NLRC3","TSS1500","OpenSea"
1336,"cg04299357",2.71022194622236e-16,-0.248986942241271,"","","OpenSea"
1337,"cg02064126",2.71755491666005e-16,-0.236979389464728,"","","OpenSea"
1338,"cg00253269",2.71892412010928e-16,-0.254381390705229,"","","OpenSea"
1339,"cg17687789",2.71892412010928e-16,-0.230861019551789,"","","N_Shelf"
1340,"cg23055547",2.71900582481726e-16,0.235773663773438,"OSM","Body","OpenSea"
1341,"cg06559433",2.72514540445045e-16,-0.220941489750098,"MYLK	MYLK	MYLK	MYLK","5'UTR	5'UTR	5'UTR	5'UTR","OpenSea"
1342,"cg27474220",2.72875379720464e-16,0.25338386431451,"CMIP","Body","OpenSea"
1343,"cg06261059",2.73535852988223e-16,-0.211372989589436,"MCPH1","Body","OpenSea"
1344,"cg24369185",2.73535852988223e-16,0.307044556217052,"","","Island"
1345,"cg02814691",2.73794351151567e-16,-0.26424048003545,"NPL","TSS1500","S_Shore"
1346,"cg09153080",2.76787020818802e-16,0.312361421900588,"CD6	CD6","5'UTR	1stExon","OpenSea"
1347,"cg07462838",2.7726345836291e-16,-0.207642682617035,"","","N_Shore"
1348,"cg14613979",2.7726345836291e-16,-0.224982940704645,"EHD3","3'UTR","OpenSea"
1349,"cg09163035",2.7726345836291e-16,0.284228906585557,"LASP1","Body","OpenSea"
1350,"cg22171321",2.77873347147335e-16,-0.226113783847042,"GDPD5","5'UTR","OpenSea"
1351,"cg01922145",2.78063132991215e-16,-0.220273519948496,"LPP	LPP	LPP","Body	Body	Body","OpenSea"
1352,"cg04276007",2.78991995906292e-16,-0.310584307282989,"CBLL1	CBLL1","Body	Body","S_Shore"
1353,"cg01326173",2.82555071412165e-16,-0.239796633907971,"PBX1	PBX1	PBX1","Body	Body	Body","OpenSea"
1354,"cg20086047",2.84132683591232e-16,-0.293972947506306,"A2M","TSS200","OpenSea"
1355,"cg06061876",2.84613550219756e-16,-0.252718922302569,"MBD2	MBD2","Body	Body","N_Shelf"
1356,"cg02876129",2.8578927781407e-16,-0.215478894848682,"","","S_Shelf"
1357,"cg04388278",2.87456034295719e-16,-0.223555497375146,"PRKAR2B","Body","OpenSea"
1358,"cg15767361",2.87814780893949e-16,-0.255779471367772,"","","S_Shelf"
1359,"cg09218396",2.87926973818248e-16,-0.244667358260743,"MXRA7	MXRA7	MXRA7	MXRA7","Body	Body	Body	Body","OpenSea"
1360,"cg00819081",2.88169052767124e-16,-0.234767811248439,"LPP	LPP	LPP","5'UTR	5'UTR	5'UTR","OpenSea"
1361,"cg12973904",2.89168174611923e-16,-0.270892388725423,"","","N_Shelf"
1362,"cg03357456",2.89193645010484e-16,0.241511129846303,"PRKRIP1	LOC100630923","3'UTR	Body","OpenSea"
1363,"cg18615133",2.89492626199533e-16,0.315952389891487,"MAP1LC3B2","TSS200","OpenSea"
1364,"cg18817616",2.90201193575606e-16,-0.21876714695294,"","","OpenSea"
1365,"cg17675088",2.90505744801041e-16,-0.324234862287062,"FAM172A	FAM172A	FAM172A	FAM172A","Body	Body	Body	Body","OpenSea"
1366,"cg19977501",2.9512768021062e-16,-0.2154052487274,"","","N_Shelf"
1367,"cg10045909",2.95605655464455e-16,0.249399586207051,"ZNF668","5'UTR","S_Shore"
1368,"cg19034132",2.95619268888873e-16,0.23040756996283,"","","OpenSea"
1369,"cg05735955",2.96660264701635e-16,-0.216048175713975,"SMARCA4	SMARCA4	SMARCA4","5'UTR	5'UTR	5'UTR","OpenSea"
1370,"cg05576619",2.97244708842121e-16,-0.35952330168226,"ST8SIA6","Body","OpenSea"
1371,"cg13618741",2.97445394471277e-16,-0.213331049707045,"COL5A1","Body","S_Shore"
1372,"cg01340242",2.97445394471277e-16,-0.291795921414688,"SLC39A11	SLC39A11","Body	Body","OpenSea"
1373,"cg06380123",2.985592746505e-16,0.237376272150062,"BIN2","TSS200","OpenSea"
1374,"cg18581405",3.01636722722025e-16,0.229059261487146,"S1PR4	S1PR4","3'UTR	1stExon","S_Shore"
1375,"cg10636246",3.0240202744377e-16,0.405781968883215,"AIM2","TSS1500","OpenSea"
1376,"cg26158194",3.04472659128489e-16,0.278950952341363,"LSP1	LSP1","5'UTR	1stExon","OpenSea"
1377,"cg14946944",3.05219361721121e-16,-0.207267624067409,"CPM	CPM	CPM","Body	Body	Body","OpenSea"
1378,"cg00197649",3.063648230759e-16,-0.267839719218652,"AAK1","Body","OpenSea"
1379,"cg18190433",3.06923292847233e-16,-0.219199343324925,"","","OpenSea"
1380,"cg07380416",3.08737059381315e-16,0.349435548465317,"CD6	CD6","5'UTR	1stExon","OpenSea"
1381,"cg25691442",3.10755944657157e-16,-0.237868387300518,"TPM1	TPM1	TPM1	TPM1	TPM1	TPM1	TPM1","Body	Body	Body	Body	Body	Body	Body","OpenSea"
1382,"cg13126638",3.14333260747871e-16,-0.263395835498952,"SCNN1A","TSS1500","OpenSea"
1383,"cg08774267",3.15843890374901e-16,-0.220336936733994,"","","S_Shelf"
1384,"cg24454263",3.15959434874496e-16,-0.30477740231518,"GAB1	GAB1","Body	Body","OpenSea"
1385,"cg26039685",3.15959434874496e-16,-0.235335532547267,"MVB12B	MVB12B","Body	Body","OpenSea"
1386,"cg12875209",3.15959434874496e-16,-0.245627834576697,"LINC01352","Body","OpenSea"
1387,"cg09052537",3.15959434874496e-16,-0.235144643986107,"ILDR2","Body","OpenSea"
1388,"cg07380086",3.19001347865532e-16,-0.207485390107842,"CHN1	CHN1	CHN1","Body	Body	Body","OpenSea"
1389,"cg07828121",3.19399916819293e-16,0.286112580231317,"","","OpenSea"
1390,"cg06426689",3.19659374913558e-16,-0.220364117320532,"CABIN1	CABIN1	CABIN1","Body	Body	Body","OpenSea"
1391,"cg27224018",3.19659374913558e-16,-0.264899405757858,"LINC00578","Body","OpenSea"
1392,"cg09026527",3.22463142603465e-16,-0.236762349278522,"","","OpenSea"
1393,"cg19708418",3.25963783844768e-16,-0.242507192414143,"","","S_Shelf"
1394,"cg05351337",3.27747868009287e-16,-0.335143959884787,"","","OpenSea"
1395,"cg04839725",3.2846017280489e-16,0.225245160221224,"PSTPIP1	PSTPIP1","5'UTR	1stExon","OpenSea"
1396,"cg03784654",3.28839784372305e-16,-0.229675870734651,"PTEN	PTEN	PTEN","5'UTR	Body	Body","OpenSea"
1397,"cg14083015",3.30143573231341e-16,0.31474819920196,"","","OpenSea"
1398,"cg13449430",3.30516997629858e-16,-0.234208975138219,"CSRP1	CSRP1	CSRP1	CSRP1","5'UTR	5'UTR	5'UTR	5'UTR","OpenSea"
1399,"cg16900604",3.30520509420391e-16,-0.213262595657255,"","","OpenSea"
1400,"cg16064793",3.32599680322188e-16,-0.213688348800505,"","","OpenSea"
1401,"cg08914374",3.32599680322188e-16,-0.255332987223809,"","","OpenSea"
1402,"cg25597623",3.34072853454165e-16,-0.265727081353994,"SEMA3B	SEMA3B","5'UTR	5'UTR","N_Shelf"
1403,"cg12945202",3.37339639101385e-16,-0.222887836909135,"IZUMO1	FUT1","TSS1500	3'UTR","N_Shelf"
1404,"cg00836271",3.39398602654885e-16,-0.23315782308167,"SHCBP1L","Body","OpenSea"
1405,"cg24082440",3.39689851788417e-16,-0.29164169799683,"MRAP	MRAP","Body	Body","N_Shore"
1406,"cg01804117",3.39816119264386e-16,-0.24938229126639,"RANBP10","Body","OpenSea"
1407,"cg10711145",3.40612777861807e-16,-0.288927881198363,"PHACTR4","Body","OpenSea"
1408,"cg08080195",3.41357445622532e-16,0.241102508044649,"CDC42EP3","5'UTR","OpenSea"
1409,"cg19633908",3.42422143970763e-16,0.315381646401067,"ZNF503-AS2	ZNF503-AS2	ZNF503-AS2	ZNF503-AS2	ZNF503-AS2	ZNF503-AS2","Body	Body	Body	Body	Body	Body","Island"
1410,"cg03929043",3.44402010127533e-16,-0.220881747168757,"","","N_Shore"
1411,"cg02803626",3.44519692194164e-16,-0.220943812923282,"LINC01169","Body","OpenSea"
1412,"cg19954537",3.44519692194164e-16,0.227338806751573,"ARID5A","Body","S_Shore"
1413,"cg14515779",3.45223525389076e-16,-0.233059103280143,"","","OpenSea"
1414,"cg20732076",3.45400538289753e-16,0.326937352695394,"TRERF1","5'UTR","OpenSea"
1415,"cg00205501",3.45400538289753e-16,-0.227696885848709,"PRKCE","Body","OpenSea"
1416,"cg23540187",3.45400538289753e-16,-0.267130809449206,"FRAS1	FRAS1","ExonBnd	Body","OpenSea"
1417,"cg06592908",3.45400538289753e-16,-0.259997549061709,"MIR548W","Body","OpenSea"
1418,"cg11974430",3.45742403350106e-16,0.22351509378836,"GPR35	GPR35","Body	Body","N_Shore"
1419,"cg22918984",3.45742403350106e-16,-0.230172809667815,"IL6R	IL6R	IL6R	IL6R	IL6R	IL6R","ExonBnd	ExonBnd	ExonBnd	Body	Body	Body","OpenSea"
1420,"cg17128237",3.4617574291295e-16,-0.216571304090127,"","","N_Shelf"
1421,"cg21004490",3.48202413734782e-16,0.309377758222345,"RPS6KA1	RPS6KA1","Body	TSS200","OpenSea"
1422,"cg10841025",3.48282877045437e-16,0.23528200849579,"","","OpenSea"
1423,"cg16259209",3.49339482376259e-16,0.347513361638768,"","","OpenSea"
1424,"cg12152338",3.49339482376259e-16,-0.275779528166837,"LDLRAD3","Body","OpenSea"
1425,"cg17065262",3.49339482376259e-16,-0.236681956475632,"MYO18A	MYO18A","5'UTR	5'UTR","N_Shore"
1426,"cg10682957",3.49698120233044e-16,-0.237166241792362,"","","OpenSea"
1427,"cg00319415",3.50519462283385e-16,-0.25151661438841,"MYH10	MYH10	MYH10","Body	Body	Body","OpenSea"
1428,"cg14267481",3.50955594108345e-16,-0.354177039800707,"","","OpenSea"
1429,"cg11803258",3.53007960744468e-16,-0.257247980498642,"ZFYVE9	ZFYVE9","Body	Body","OpenSea"
1430,"cg10246217",3.53718016620829e-16,-0.280670410133963,"TRMT5	SLC38A6	SLC38A6	SLC38A6","Body	TSS1500	TSS1500	TSS1500","N_Shore"
1431,"cg18383585",3.54198359939629e-16,-0.300973965241852,"NOS1AP	NOS1AP","Body	Body","OpenSea"
1432,"cg11331156",3.54412042051923e-16,-0.240883458398628,"C12orf79	C12orf79	C12orf79	C12orf79	C12orf79","Body	Body	Body	Body	Body","OpenSea"
1433,"cg00268755",3.54446802218643e-16,-0.257065175920544,"","","OpenSea"
1434,"cg09068129",3.55699517572712e-16,-0.277651824369419,"SIK3	SIK3	SIK3","Body	Body	5'UTR","OpenSea"
1435,"cg09426571",3.5788061814715e-16,-0.259091836434706,"LRRC8D	LRRC8D","5'UTR	5'UTR","OpenSea"
1436,"cg23041973",3.58113996270836e-16,-0.246684062589052,"","","OpenSea"
1437,"cg08057255",3.58977633581006e-16,-0.237686172120881,"RAD51B","Body","OpenSea"
1438,"cg06611455",3.59349506135656e-16,-0.229286458616564,"FRMD3	FRMD3	FRMD3	FRMD3	FRMD3","1stExon	Body	Body	Body	Body","OpenSea"
1439,"cg17534760",3.59714130719801e-16,-0.253167695820192,"","","OpenSea"
1440,"cg18801567",3.59843878141823e-16,-0.267734649081987,"PDCD10	PDCD10	PDCD10","5'UTR	5'UTR	5'UTR","N_Shelf"
1441,"cg00862408",3.59843878141823e-16,0.280383872001723,"TBC1D10C","Body","Island"
1442,"cg14518170",3.59843878141823e-16,-0.208814485412236,"SEPT9	2020-09-09	2020-09-09	SEPT9","Body	Body	5'UTR	Body","N_Shelf"
1443,"cg03191943",3.60776703003639e-16,-0.231757831615206,"","","OpenSea"
1444,"cg05610985",3.61554460004311e-16,-0.210305394129002,"TMEM63C","Body","OpenSea"
1445,"cg14447606",3.61554460004311e-16,0.286159394765372,"CYP26B1","Body","Island"
1446,"cg13959721",3.62400349694393e-16,-0.294228554480033,"DPYD","Body","OpenSea"
1447,"cg16638429",3.62400349694393e-16,-0.253089747861623,"","","OpenSea"
1448,"cg12285887",3.62902723067461e-16,-0.250401163799295,"","","OpenSea"
1449,"cg21336938",3.62902723067461e-16,-0.242567568518898,"PLSCR5","Body","OpenSea"
1450,"cg05284064",3.6385874517048e-16,-0.212359137375223,"","","OpenSea"
1451,"cg04086239",3.64597989885104e-16,-0.207423737781667,"PRKCB	PRKCB","Body	Body","OpenSea"
1452,"cg25228049",3.64923306346467e-16,-0.233556808432453,"","","OpenSea"
1453,"cg10574939",3.65415328806294e-16,-0.287591635086952,"DLC1	DLC1	DLC1	DLC1","5'UTR	1stExon	Body	Body","OpenSea"
1454,"cg15911409",3.66529796640578e-16,-0.402210509712109,"CXCR7","5'UTR","S_Shelf"
1455,"cg04226929",3.69658533696956e-16,0.481385418039401,"TARP	TARP","TSS1500	TSS1500","OpenSea"
1456,"cg17588096",3.70402893249439e-16,-0.251159536792761,"","","S_Shelf"
1457,"cg05714778",3.70708101901971e-16,-0.253125426374175,"TMPRSS12","TSS1500","N_Shore"
1458,"cg09262230",3.70931940988779e-16,-0.29460480773431,"TMEM181","3'UTR","OpenSea"
1459,"cg22623243",3.70944159099286e-16,-0.213222458049821,"","","OpenSea"
1460,"cg19571408",3.73027540837763e-16,-0.240422161303159,"ADARB1	ADARB1	ADARB1	ADARB1	ADARB1	ADARB1	ADARB1	ADARB1","5'UTR	5'UTR	5'UTR	5'UTR	Body	Body	Body	Body","OpenSea"
1461,"cg02297936",3.73909806549107e-16,0.230406259563646,"NFIX","3'UTR","Island"
1462,"cg02831727",3.7435512982867e-16,-0.214428370235211,"WWOX","Body","OpenSea"
1463,"cg06422471",3.76061695613708e-16,-0.296780640265291,"SHANK3","Body","Island"
1464,"cg04048478",3.76061695613708e-16,0.264653659757435,"FRMD3	FRMD3","Body	Body","OpenSea"
1465,"cg16346954",3.76077201845312e-16,0.425155010205397,"","","OpenSea"
1466,"cg23348269",3.77571614487998e-16,0.304759101319246,"","","OpenSea"
1467,"cg11941015",3.78064803898364e-16,-0.214356485567918,"C2orf88	C2orf88	C2orf88	C2orf88","5'UTR	5'UTR	5'UTR	5'UTR","S_Shelf"
1468,"cg05122159",3.78064803898364e-16,-0.206850451709236,"PDE1C	PDE1C	PDE1C	PDE1C	PDE1C","Body	Body	Body	Body	Body","OpenSea"
1469,"cg14595965",3.78182449028483e-16,-0.253702946291744,"","","OpenSea"
1470,"cg12299404",3.78184624193329e-16,-0.21370779378451,"ALDH3A1	ALDH3A1	ALDH3A1","5'UTR	TSS200	TSS1500","S_Shore"
1471,"cg00308680",3.78822982625104e-16,0.28556129403521,"LPIN2","5'UTR","OpenSea"
1472,"cg00774089",3.80221528293252e-16,0.362013589864,"TNFAIP8	TNFAIP8	TNFAIP8	TNFAIP8","Body	5'UTR	5'UTR	Body","OpenSea"
1473,"cg21040133",3.80918916839351e-16,-0.255684162614184,"","","OpenSea"
1474,"cg16056219",3.80932558635131e-16,-0.245277222049954,"LTBP2","Body","OpenSea"
1475,"cg07646813",3.80932558635131e-16,-0.205811953933078,"KCTD10","Body","OpenSea"
1476,"cg02937282",3.81523714794982e-16,-0.270636967460372,"SEC22C","5'UTR","OpenSea"
1477,"cg04838382",3.82521386659383e-16,0.349006230890319,"","","OpenSea"
1478,"cg27522733",3.8265388086214e-16,0.26532388512147,"","","OpenSea"
1479,"cg19741167",3.82728596983112e-16,0.226095284998921,"POLR1A","Body","OpenSea"
1480,"cg27284288",3.84456508244045e-16,0.288629348451077,"CD6","TSS200","OpenSea"
1481,"cg13254958",3.84759329472902e-16,0.246562427638181,"","","OpenSea"
1482,"cg07473959",3.84971501866854e-16,0.281540124722208,"TG	SLA	SLA	SLA	SLA","Body	Body	Body	5'UTR	5'UTR","OpenSea"
1483,"cg25218441",3.85762174034333e-16,-0.26975932478737,"","","N_Shelf"
1484,"cg11423094",3.89562571863758e-16,-0.250467459777091,"AAR2	AAR2","TSS1500	TSS1500","N_Shore"
1485,"cg13695997",3.91076791977604e-16,-0.235178158575446,"LOC101927434","Body","OpenSea"
1486,"cg10484211",3.91740820374751e-16,-0.279675410416882,"TGFB2	TGFB2","Body	Body","OpenSea"
1487,"cg03134111",3.91969662560416e-16,-0.208901124863715,"GALK2	GALK2	GALK2	GALK2","Body	Body	Body	Body","OpenSea"
1488,"cg10939783",3.92509516329825e-16,0.265660521230766,"SVIL","5'UTR","OpenSea"
1489,"cg15892790",3.95470681015694e-16,-0.253028662795225,"CUL9","Body","OpenSea"
1490,"cg16012597",3.96559401253141e-16,-0.284931971009761,"","","OpenSea"
1491,"cg19075823",3.97721729420912e-16,-0.274833180845193,"RLN3","TSS200","N_Shelf"
1492,"cg16660891",3.98393531999253e-16,-0.296202775638324,"","","OpenSea"
1493,"cg23553480",3.98404323453608e-16,0.22417314120832,"INPP5D	INPP5D","1stExon	1stExon","Island"
1494,"cg07930633",3.9944879986413e-16,-0.236828623484575,"VTI1A","Body","OpenSea"
1495,"cg24853190",4.00096591451778e-16,-0.303196153099065,"ANGPTL2	RALGPS1	RALGPS1	RALGPS1	RALGPS1","5'UTR	Body	Body	Body	Body","OpenSea"
1496,"cg08480068",4.0059186905219e-16,0.321259381821568,"SPN	SPN","5'UTR	5'UTR","N_Shore"
1497,"cg02998129",4.0059186905219e-16,-0.303929937247153,"SLC4A1","5'UTR","OpenSea"
1498,"cg21830459",4.0059186905219e-16,-0.216233185903264,"CECR1	CECR1","TSS200	Body","OpenSea"
1499,"cg14614038",4.0059186905219e-16,-0.21898553630031,"PLB1	PLB1","Body	Body","OpenSea"
1500,"cg12863924",4.00795203879169e-16,-0.314483208121629,"","","OpenSea"
1501,"cg22146772",4.0099053960409e-16,-0.234604906367035,"","","OpenSea"
1502,"cg15702880",4.0099053960409e-16,-0.226243975152646,"ADAMTSL2	ADAMTSL2","Body	Body","OpenSea"
1503,"cg12661064",4.02053936734298e-16,-0.299706211797942,"","","OpenSea"
1504,"cg22941294",4.03547432104142e-16,-0.205449312629043,"GNAT2","TSS1500","OpenSea"
1505,"cg23629149",4.04386457564019e-16,-0.209760596010055,"KCTD10","Body","OpenSea"
1506,"cg27371264",4.04386457564019e-16,-0.233073885935568,"","","OpenSea"
1507,"cg02134095",4.07715417016836e-16,-0.238241191333627,"ITGB1","TSS1500","S_Shore"
1508,"cg18679416",4.08834554241094e-16,0.277639590216242,"","","OpenSea"
1509,"cg05108386",4.09935397470748e-16,-0.215951381061067,"","","OpenSea"
1510,"cg22769375",4.10277355694991e-16,-0.234431945991915,"","","OpenSea"
1511,"cg19459094",4.10996756187173e-16,0.321448945222025,"GRK6	GRK6	GRK6","Body	Body	Body","S_Shelf"
1512,"cg02980964",4.11399425092158e-16,-0.249956633603208,"","","OpenSea"
1513,"cg16294255",4.11399425092158e-16,0.325403512666601,"MMEL1","5'UTR","S_Shore"
1514,"cg01463779",4.12081569310595e-16,-0.208304838930511,"RFX3	RFX3	RFX3","5'UTR	5'UTR	5'UTR","OpenSea"
1515,"cg08705329",4.14032146218195e-16,-0.244980826414316,"VPS25	WNK4","3'UTR	TSS1500","N_Shore"
1516,"cg00237391",4.1407817010227e-16,0.258077616530044,"DEF6","1stExon","OpenSea"
1517,"cg12891347",4.14773573443993e-16,-0.271978177598202,"","","OpenSea"
1518,"cg26620176",4.15901509353014e-16,0.242184202202019,"CCL25","TSS1500","S_Shore"
1519,"cg16311186",4.15901509353014e-16,-0.214563008928641,"RAB19","Body","OpenSea"
1520,"cg14622879",4.16663189329711e-16,0.352100384448943,"","","OpenSea"
1521,"cg20546648",4.16663189329711e-16,0.282766248019356,"PIK3CD","5'UTR","OpenSea"
1522,"cg19719320",4.16825790465774e-16,-0.278157751363087,"MCF2L2","Body","OpenSea"
1523,"cg12092623",4.17197521977904e-16,-0.261587689873147,"MYBL2	MYBL2","Body	Body","OpenSea"
1524,"cg01258949",4.18272449467677e-16,-0.210590971030928,"C11orf49	C11orf49	C11orf49	C11orf49","Body	Body	Body	Body","OpenSea"
1525,"cg08424893",4.18272449467677e-16,0.268789556634092,"TNRC6B	TNRC6B	TNRC6B","Body	Body	Body","OpenSea"
1526,"cg12498210",4.18272449467677e-16,-0.23988756430767,"DNPH1	DNPH1","Body	Body","N_Shelf"
1527,"cg12641024",4.2104248261994e-16,-0.211371391664904,"ACLY	ACLY","5'UTR	5'UTR","N_Shelf"
1528,"cg24095374",4.21358886470824e-16,0.222951036775758,"RGS14","3'UTR","OpenSea"
1529,"cg18097277",4.21358886470824e-16,0.20602366045256,"IL16	IL16","Body	TSS1500","OpenSea"
1530,"cg11748354",4.21683596257424e-16,0.254167186434539,"ELOVL5","5'UTR","OpenSea"
1531,"cg20649656",4.21797628983396e-16,-0.265981649618257,"","","OpenSea"
1532,"cg03686481",4.22338921833854e-16,-0.256525936071011,"","","S_Shelf"
1533,"cg09490124",4.23109655182476e-16,-0.307667625338344,"PUS7","Body","OpenSea"
1534,"cg14363899",4.234965464538e-16,-0.252442800871594,"ADD2	ADD2	ADD2	ADD2	ADD2","5'UTR	5'UTR	5'UTR	5'UTR	Body","OpenSea"
1535,"cg26117912",4.24184100269188e-16,-0.23685423235498,"MRPS14	MRPS14","Body	Body","OpenSea"
1536,"cg18365377",4.25082682903117e-16,-0.327701275045438,"CD36	CD36	CD36	CD36	CD36	CD36	CD36	CD36	CD36	CD36","5'UTR	5'UTR	5'UTR	5'UTR	5'UTR	1stExon	TSS200	5'UTR	5'UTR	Body","OpenSea"
1537,"cg19534021",4.26231526046041e-16,-0.210308073680698,"TPM4","TSS1500","N_Shore"
1538,"cg23619346",4.26852345194436e-16,0.330113444501359,"ELMO1	ELMO1	ELMO1","TSS200	5'UTR	5'UTR","OpenSea"
1539,"cg02436414",4.26997569771514e-16,-0.21220690420252,"","","OpenSea"
1540,"cg15559849",4.26997569771514e-16,-0.266538728117438,"","","N_Shelf"
1541,"cg24502766",4.27338620735228e-16,-0.257382719987421,"","","S_Shelf"
1542,"cg16936281",4.2869245952417e-16,-0.21787107383128,"CHID1	CHID1","5'UTR	1stExon","S_Shelf"
1543,"cg10962499",4.28748423345242e-16,-0.205476764448254,"NAB1","5'UTR","S_Shelf"
1544,"cg04657057",4.30033316015279e-16,-0.207815560829221,"CROCCP3","Body","OpenSea"
1545,"cg23274422",4.30879411821441e-16,-0.247855129614228,"TMC2","Body","OpenSea"
1546,"cg20593395",4.31276728055957e-16,-0.205500624839755,"","","OpenSea"
1547,"cg21618157",4.32525173426466e-16,-0.241720520627474,"TGFBR3	TGFBR3	TGFBR3	TGFBR3","Body	Body	Body	Body","OpenSea"
1548,"cg18699940",4.34157560094518e-16,-0.242258083074625,"MTHFD1L	MTHFD1L	MTHFD1L	MTHFD1L","Body	Body	Body	Body","OpenSea"
1549,"cg09292296",4.34157560094518e-16,-0.285522225029079,"CCND3	CCND3	CCND3","5'UTR	5'UTR	5'UTR","OpenSea"
1550,"cg02719518",4.341779069205e-16,-0.295295850865024,"","","OpenSea"
1551,"cg04490349",4.35459808335623e-16,0.226661647175619,"ACTB","TSS1500","S_Shore"
1552,"cg23391620",4.3548283347163e-16,0.227911372666395,"","","OpenSea"
1553,"cg11513057",4.36572413983559e-16,-0.269428404254534,"LRBA	LRBA","Body	Body","OpenSea"
1554,"cg09747182",4.36859744875892e-16,0.260168718013073,"XYLT1","Body","OpenSea"
1555,"cg01209150",4.37633040415076e-16,-0.268393211601034,"","","OpenSea"
1556,"cg00169776",4.37815426495024e-16,-0.284452228083658,"","","OpenSea"
1557,"cg19940563",4.38435834010305e-16,-0.239685632275218,"ATP8A2","Body","OpenSea"
1558,"cg17248752",4.38714255688669e-16,-0.27338188836895,"SAMD4B	SAMD4B","5'UTR	5'UTR","OpenSea"
1559,"cg13583535",4.3995621501638e-16,0.284760175704722,"MBP	MBP","Body	Body","N_Shelf"
1560,"cg16703541",4.40555731036175e-16,0.265255038823731,"ITGB2-AS1	ITGB2-AS1	ITGB2-AS1	ITGB2-AS1	ITGB2-AS1	ITGB2-AS1	ITGB2	ITGB2	ITGB2","TSS1500	TSS1500	TSS1500	TSS1500	TSS1500	TSS1500	5'UTR	5'UTR	5'UTR","OpenSea"
1561,"cg13001620",4.42044128401362e-16,-0.273140545811155,"","","OpenSea"
1562,"cg12805220",4.42575936072588e-16,-0.262640929173829,"CAST	CAST	CAST	CAST	CAST","Body	Body	Body	Body	Body","OpenSea"
1563,"cg12228683",4.43738724675437e-16,-0.346718142721176,"RNF216	RNF216","Body	Body","OpenSea"
1564,"cg04771109",4.46031897451704e-16,-0.22305325900118,"ZNF507	ZNF507","Body	Body","OpenSea"
1565,"cg04579467",4.46163251736809e-16,0.226829051670686,"","","OpenSea"
1566,"cg02797569",4.46935303897456e-16,-0.219532128314229,"PCOLCE	PCOLCE","1stExon	5'UTR","N_Shore"
1567,"cg26785234",4.4702096824859e-16,-0.226503174182207,"EGFL8","3'UTR","S_Shore"
1568,"cg04565108",4.4702096824859e-16,-0.259859306935779,"USP34","Body","OpenSea"
1569,"cg16126291",4.4717089576603e-16,-0.257802963292982,"ADIPOQ","TSS200","OpenSea"
1570,"cg03691530",4.50967995471232e-16,-0.227208331817239,"PVT1","Body","OpenSea"
1571,"cg06796709",4.50968215632033e-16,-0.250492772789885,"COTL1","Body","OpenSea"
1572,"cg00361855",4.50968215632033e-16,-0.209295397309408,"AGAP3	AGAP3	AGAP3	AGAP3","5'UTR	Body	Body	Body","OpenSea"
1573,"cg06158111",4.51231571275317e-16,-0.208408687376833,"","","N_Shelf"
1574,"cg06206419",4.51231571275317e-16,-0.207016618851835,"CNDP2	CNDP2	CNDP2","ExonBnd	Body	Body","OpenSea"
1575,"cg24151975",4.51957379344406e-16,-0.217394397472863,"CDKAL1","Body","OpenSea"
1576,"cg21822146",4.52665925187737e-16,-0.20787380745744,"ISM2	ISM2","Body	Body","N_Shelf"
1577,"cg00658852",4.54420624811768e-16,-0.221981888399264,"","","N_Shelf"
1578,"cg17078912",4.54420624811768e-16,-0.260661251028344,"SLC25A21-AS1	SLC25A21	SLC25A21","Body	TSS1500	TSS1500","S_Shore"
1579,"cg05258935",4.5598606028499e-16,-0.268732970730966,"MAP4K1	MAP4K1","Body	Body","Island"
1580,"cg22178519",4.57230027544116e-16,-0.206020625208487,"MYO1D","Body","OpenSea"
1581,"cg05815910",4.57619265566621e-16,-0.235577531730228,"","","OpenSea"
1582,"cg08458353",4.60242095206057e-16,-0.211786815502663,"ABLIM1	ABLIM1	ABLIM1","Body	Body	Body","OpenSea"
1583,"cg03272225",4.61910770800265e-16,0.318457880230424,"JAK3","5'UTR","N_Shore"
1584,"cg14746668",4.62881925151648e-16,-0.263523702642427,"ANKRD44	ANKRD44","Body	Body","OpenSea"
1585,"cg13211731",4.63783768488998e-16,-0.226647419167861,"MAST4	MAST4	MAST4	MAST4","Body	Body	Body	Body","OpenSea"
1586,"cg10897459",4.64355658560549e-16,-0.325970473049157,"","","OpenSea"
1587,"cg05377017",4.648617765458e-16,-0.255692446312158,"","","OpenSea"
1588,"cg23704412",4.64875517457367e-16,0.256676235656006,"","","OpenSea"
1589,"cg09682472",4.66502853642714e-16,-0.267322460574532,"","","OpenSea"
1590,"cg16665204",4.66666385221846e-16,-0.243713062619325,"SMTN	SMTN	SMTN	SMTN	SMTN","TSS1500	Body	Body	Body	Body","N_Shore"
1591,"cg12092802",4.66990374315604e-16,-0.23829794443403,"MRAP	MRAP	MRAP","5'UTR	5'UTR	5'UTR","N_Shore"
1592,"cg09149118",4.67522200809689e-16,-0.234359295417512,"ITGAV	ITGAV	ITGAV","TSS1500	Body	Body","OpenSea"
1593,"cg12507207",4.67522200809689e-16,-0.223811359049813,"CHI3L2	CHI3L2	CHI3L2","Body	Body	TSS1500","OpenSea"
1594,"cg21227035",4.70747491533466e-16,0.244927420110969,"UXS1	UXS1	UXS1","Body	Body	Body","OpenSea"
1595,"cg15815551",4.71363152500339e-16,-0.208209773365634,"MME	MME	MME	MME","Body	Body	Body	Body","OpenSea"
1596,"cg23621496",4.71363152500339e-16,-0.207203142802376,"RD3	RD3","TSS1500	TSS1500","OpenSea"
1597,"cg27428208",4.71636932279196e-16,-0.234456846863902,"","","OpenSea"
1598,"cg24038782",4.72820683790526e-16,-0.2102026459649,"SCEL	SCEL	SCEL","Body	Body	Body","OpenSea"
1599,"cg14094347",4.74225132902504e-16,-0.295521845769585,"QSOX2","Body","S_Shelf"
1600,"cg21924419",4.7598512315579e-16,-0.265473958363247,"ARMC2	ARMC2","Body	Body","OpenSea"
1601,"cg11265882",4.7598512315579e-16,-0.293846559751025,"LCORL	LCORL","Body	Body","OpenSea"
1602,"cg13777162",4.78722721525972e-16,-0.230003452201597,"FKBP1A	FKBP1A	FKBP1A	FKBP1A-SDCBP2	SDCBP2-AS1	SDCBP2-AS1	SDCBP2-AS1","Body	Body	Body	Body	Body	Body	Body","OpenSea"
1603,"cg10590292",4.7920094094304e-16,0.344872419901279,"BIN2","Body","OpenSea"
1604,"cg04406795",4.8009485422092e-16,-0.206139395464464,"STXBP6	STXBP6	STXBP6","Body	Body	Body","OpenSea"
1605,"cg23029021",4.80274436230668e-16,0.209377107481607,"SIGIRR	SIGIRR	SIGIRR	SIGIRR","1stExon	5'UTR	5'UTR	5'UTR","N_Shore"
1606,"cg02396253",4.82467827415605e-16,-0.217229465153253,"ALDH8A1	ALDH8A1","1stExon	1stExon","OpenSea"
1607,"cg17721879",4.82713217979534e-16,0.281833767146245,"","","Island"
1608,"cg11785183",4.83462596350026e-16,-0.251697949440491,"EHMT2	SLC44A4	EHMT2","Body	TSS1500	Body","OpenSea"
1609,"cg05656679",4.85166762248723e-16,-0.237635325127853,"KSR1","Body","OpenSea"
1610,"cg10559585",4.85273647187187e-16,-0.347493764703658,"","","N_Shelf"
1611,"cg13328887",4.87205429753156e-16,-0.240338834753922,"","","OpenSea"
1612,"cg14506696",4.87830497058693e-16,0.215136293201681,"DAPP1","TSS200","OpenSea"
1613,"cg03075214",4.88443787762535e-16,-0.206844413885266,"C11orf2","Body","S_Shelf"
1614,"cg18621299",4.92189428911948e-16,0.20932764871975,"EVL","TSS200","OpenSea"
1615,"cg21614638",4.93467503722676e-16,0.224912817814807,"DAPP1","TSS200","OpenSea"
1616,"cg21872222",4.94202563649775e-16,-0.300897486768456,"SPECC1L-ADORA2A	SPECC1L	SPECC1L	SPECC1L","Body	Body	Body	Body","OpenSea"
1617,"cg10206499",4.96475479225051e-16,-0.256591841873106,"","","OpenSea"
1618,"cg17474786",4.97526170527461e-16,-0.273653215594001,"LINC00598	LINC00598","Body	Body","OpenSea"
1619,"cg06339396",4.99943101250397e-16,-0.253690893614488,"CCDC135","Body","OpenSea"
1620,"cg04118462",5.04207225048401e-16,-0.212877517939712,"RNF13	RNF13","TSS1500	TSS1500","N_Shore"
1621,"cg15736553",5.04858296177794e-16,-0.313075309207989,"VGLL4	VGLL4	VGLL4	VGLL4	VGLL4","Body	Body	1stExon	Body	5'UTR","Island"
1622,"cg05239817",5.05512002193469e-16,-0.218262678769607,"CEP170	CEP170	CEP170","Body	Body	Body","OpenSea"
1623,"cg13325904",5.05895379536926e-16,-0.237893977290705,"","","OpenSea"
1624,"cg12967579",5.05989495918575e-16,0.258721990695671,"","","OpenSea"
1625,"cg16441388",5.08356874998865e-16,-0.27025192828798,"HEPACAM2	HEPACAM2","TSS1500	Body","OpenSea"
1626,"cg23786916",5.10211129212252e-16,-0.249353603621417,"","","OpenSea"
1627,"cg27624327",5.10856287953094e-16,-0.214318159911493,"SLC9A3","Body","S_Shore"
1628,"cg05089197",5.12157404351771e-16,-0.225121423843112,"NEDD9	NEDD9	NEDD9	NEDD9","Body	Body	Body	Body","OpenSea"
1629,"cg01913767",5.12543538342047e-16,0.318573107808564,"","","S_Shelf"
1630,"cg23822407",5.14086620797012e-16,-0.285003610050651,"ZHX2","3'UTR","OpenSea"
1631,"cg02983324",5.14086620797012e-16,-0.250312008584351,"LOC553103","Body","OpenSea"
1632,"cg18802443",5.14096264531659e-16,-0.296535977415408,"IFI35","Body","OpenSea"
1633,"cg02733803",5.14096264531659e-16,0.285432118944085,"ADA","Body","OpenSea"
1634,"cg17644932",5.15436182533705e-16,-0.232200656082753,"GSK3B	GSK3B","Body	Body","OpenSea"
1635,"cg00277753",5.17195063901688e-16,-0.216148374963351,"GPR123","Body","Island"
1636,"cg14989202",5.19682077258963e-16,0.364085676265078,"C1orf200	PIK3CD","TSS200	5'UTR","S_Shore"
1637,"cg14322298",5.20959041397798e-16,-0.284568470073557,"GCNT2	GCNT2	GCNT2","Body	Body	TSS1500","OpenSea"
1638,"cg26340050",5.2149001157686e-16,0.211699694748847,"","","S_Shelf"
1639,"cg03654451",5.2149001157686e-16,0.218012494100164,"ARHGAP25	ARHGAP25	ARHGAP25	ARHGAP25","TSS200	TSS200	Body	Body","OpenSea"
1640,"cg25265929",5.22527264968114e-16,-0.206576356534034,"","","OpenSea"
1641,"cg14073856",5.23588637247952e-16,-0.254048364985848,"TXNDC2	TXNDC2	TXNDC2	TXNDC2	TXNDC2","5'UTR	1stExon	TSS200	5'UTR	1stExon","OpenSea"
1642,"cg04103170",5.23655561450674e-16,-0.267577149679118,"SSBP3	SSBP3	SSBP3","Body	Body	Body","OpenSea"
1643,"cg21094122",5.23688322737787e-16,-0.250559944097661,"TRAK2","5'UTR","OpenSea"
1644,"cg21144227",5.23914825018511e-16,-0.209685338069512,"","","OpenSea"
1645,"cg02903822",5.25669431217457e-16,-0.25619664598442,"WISP1	WISP1	WISP1	WISP1","5'UTR	5'UTR	1stExon	1stExon","OpenSea"
1646,"cg11305940",5.28109490138661e-16,-0.235871164794496,"","","OpenSea"
1647,"cg11795809",5.28162946514859e-16,0.26132703703127,"UNQ6494","Body","OpenSea"
1648,"cg10345522",5.29969956125414e-16,-0.206400637345327,"INF2	INF2	INF2","Body	Body	Body","S_Shore"
1649,"cg11238902",5.30128072098939e-16,-0.231997488736802,"","","OpenSea"
1650,"cg08558107",5.30128072098939e-16,-0.206402550536232,"","","OpenSea"
1651,"cg14523979",5.30254077503742e-16,-0.226073084601348,"","","Island"
1652,"cg16238778",5.30545135338854e-16,-0.275549652091198,"OSBPL7	OSBPL7","ExonBnd	Body","N_Shelf"
1653,"cg24241014",5.3069057598527e-16,0.269916271912375,"CYFIP2	CYFIP2	CYFIP2	CYFIP2","5'UTR	5'UTR	5'UTR	5'UTR","OpenSea"
1654,"cg14509966",5.32317514898777e-16,-0.278571923794292,"DOCK10	DOCK10","Body	Body","OpenSea"
1655,"cg22595391",5.36383388987041e-16,0.272606625657888,"C17orf62	C17orf62	C17orf62","Body	Body	Body","N_Shore"
1656,"cg09413034",5.3767823368059e-16,-0.24490758739307,"JOSD1","Body","N_Shelf"
1657,"cg25969472",5.38697977232806e-16,-0.237087258224504,"","","N_Shelf"
1658,"cg17311916",5.39166652200505e-16,-0.250723970957453,"","","OpenSea"
1659,"cg26357596",5.39835819469854e-16,0.302319657463645,"GZMA","TSS1500","OpenSea"
1660,"cg13232708",5.40683855807276e-16,-0.251176398103393,"CXADR	CXADR	CXADR	CXADR	CXADR","Body	Body	Body	Body	Body","OpenSea"
1661,"cg13629388",5.41062022350697e-16,0.296247903885942,"FAM120B","Body","S_Shore"
1662,"cg03861065",5.43173223169835e-16,-0.256617337712218,"ZNF365	ZNF365","5'UTR	Body","OpenSea"
1663,"cg05882648",5.43730694306334e-16,-0.22078846578265,"CDKL1	CDKL1","Body	Body","OpenSea"
1664,"cg18813159",5.44552541401818e-16,-0.259452284782129,"","","N_Shelf"
1665,"cg14818960",5.45067210436079e-16,-0.266082137928266,"FOLR1	FOLR1	FOLR1	FOLR1","5'UTR	5'UTR	5'UTR	TSS200","OpenSea"
1666,"cg12937713",5.45617580917772e-16,-0.232709023651841,"TFR2","Body","OpenSea"
1667,"cg17290000",5.45617580917772e-16,0.347160373689847,"","","OpenSea"
1668,"cg14876453",5.47831509223569e-16,-0.26779441352278,"","","OpenSea"
1669,"cg09329079",5.48898183144485e-16,-0.20512578165976,"TMEM184A","3'UTR","N_Shore"
1670,"cg25657126",5.52088830915962e-16,-0.24163495708306,"EXPH5	EXPH5","Body	Body","OpenSea"
1671,"cg03331514",5.54028342070089e-16,-0.256145494589094,"MAFK","5'UTR","S_Shore"
1672,"cg07212815",5.55620529395114e-16,-0.28435865281873,"DOCK8","Body","OpenSea"
1673,"cg19140508",5.567266621371e-16,-0.219755834104634,"LETM2	LETM2	LETM2	LETM2	LETM2","Body	Body	Body	Body	Body","OpenSea"
1674,"cg13692870",5.567266621371e-16,-0.239612956702959,"","","OpenSea"
1675,"cg08448318",5.58933904688442e-16,-0.255116076938225,"EIF2AK1	EIF2AK1","Body	Body","N_Shore"
1676,"cg17975843",5.59069750851779e-16,-0.298585271445322,"PDE11A	PDE11A	PDE11A	PDE11A","Body	Body	Body	Body","OpenSea"
1677,"cg18745931",5.6170431695763e-16,-0.254503644975971,"EHF	EHF	EHF","TSS200	5'UTR	5'UTR","OpenSea"
1678,"cg26946032",5.61852931138466e-16,-0.253756765006225,"PLXND1","Body","OpenSea"
1679,"cg07702582",5.63629811280728e-16,-0.205604373674149,"CD84	CD84	CD84	CD84","Body	Body	Body	Body","OpenSea"
1680,"cg13969271",5.63724033364496e-16,-0.267872432360765,"","","OpenSea"
1681,"cg04982372",5.66684565754462e-16,-0.219344233068267,"FLJ22447","Body","OpenSea"
1682,"cg25277998",5.67088959424059e-16,-0.255824166596159,"FRY","Body","OpenSea"
1683,"cg06449385",5.71444150324105e-16,-0.296718280248865,"MINK1	MINK1	MINK1	MINK1","Body	Body	Body	Body","OpenSea"
1684,"cg08574423",5.72256388632183e-16,0.2640060739119,"ZNF791","Body","S_Shelf"
1685,"cg02499214",5.72606965903689e-16,0.298617181981875,"RHOF","Body","N_Shore"
1686,"cg02676457",5.72606965903689e-16,0.306162031547395,"","","OpenSea"
1687,"cg21879236",5.73874258049749e-16,-0.206949058186601,"","","OpenSea"
1688,"cg03812187",5.74880331197135e-16,-0.205850660543903,"IFT81	IFT81	IFT81","Body	Body	Body","OpenSea"
1689,"cg20627652",5.7574495167578e-16,-0.219506569743108,"","","OpenSea"
1690,"cg12254527",5.76734807180978e-16,-0.257451134685737,"","","OpenSea"
1691,"cg06669446",5.77700201540082e-16,0.326024890758637,"ANKRD11","5'UTR","OpenSea"
1692,"cg09354037",5.78248843901165e-16,0.244448849798879,"TAP1	PSMB8","Body	TSS1500","S_Shore"
1693,"cg18613679",5.78828343301117e-16,-0.205668235096216,"ERBB2IP	ERBB2IP	ERBB2IP	ERBB2IP	ERBB2IP	ERBB2IP","5'UTR	5'UTR	5'UTR	5'UTR	5'UTR	5'UTR","OpenSea"
1694,"cg09275783",5.80589504589709e-16,-0.219497357071126,"","","S_Shelf"
1695,"cg24130893",5.81767241519415e-16,-0.227848322447334,"MEGF11","Body","OpenSea"
1696,"cg07853095",5.82961901991642e-16,-0.25530013855906,"","","OpenSea"
1697,"cg25719851",5.83298436694803e-16,0.307593940642557,"PTPN6","TSS1500","S_Shore"
1698,"cg18877567",5.8389519280107e-16,-0.26696281571183,"KIFAP3	KIFAP3	KIFAP3	KIFAP3","Body	Body	Body	Body","OpenSea"
1699,"cg07788061",5.85350980913698e-16,0.243516842991935,"NFIX","3'UTR","N_Shore"
1700,"cg17730424",5.86432165400645e-16,-0.24179499956507,"","","OpenSea"
1701,"cg12520066",5.86813079283389e-16,-0.256414774321487,"KLRG2","Body","N_Shelf"
1702,"cg06546671",5.87653884001344e-16,-0.234829628148602,"ZSWIM5","Body","OpenSea"
1703,"cg24834868",5.88571706283313e-16,-0.226625833673851,"","","OpenSea"
1704,"cg14924828",5.89358982735421e-16,-0.23690948286081,"","","N_Shelf"
1705,"cg23764914",5.91828839040828e-16,-0.227755417927219,"","","OpenSea"
1706,"cg14599125",5.93292218139354e-16,-0.282009996170913,"","","OpenSea"
1707,"cg14146296",6.00672964542444e-16,-0.208389835300545,"","","OpenSea"
1708,"cg10901421",6.00981411216798e-16,-0.223386621159855,"ARID5B","Body","OpenSea"
1709,"cg16077055",6.01259388526783e-16,-0.286073368895732,"NCK2	NCK2","5'UTR	5'UTR","OpenSea"
1710,"cg27304798",6.02164974465173e-16,0.275311375680323,"AMICA1	AMICA1	AMICA1	AMICA1","5'UTR	5'UTR	1stExon	1stExon","OpenSea"
1711,"cg17509516",6.03989346702665e-16,-0.268462954068177,"","","OpenSea"
1712,"cg25216836",6.04565942036109e-16,0.390844749722646,"PRKCH","Body","OpenSea"
1713,"cg13908074",6.05369282464672e-16,-0.355760749891138,"MBD5","Body","OpenSea"
1714,"cg10156302",6.06830258735666e-16,-0.241298794068359,"DAPK2","Body","OpenSea"
1715,"cg05249443",6.07222223693687e-16,-0.221689057665218,"NCOA3	NCOA3	NCOA3	NCOA3","5'UTR	5'UTR	5'UTR	5'UTR","OpenSea"
1716,"cg18470397",6.07239453488958e-16,0.286257230430307,"HK2","Body","OpenSea"
1717,"cg14013103",6.08309048552472e-16,0.296856399477471,"DEDD2","Body","Island"
1718,"cg01335127",6.08462953261546e-16,-0.213300263385735,"ACPL2	ACPL2","5'UTR	5'UTR","OpenSea"
1719,"cg07277017",6.08462953261546e-16,0.257789690498402,"LSP1","TSS200","OpenSea"
1720,"cg07827139",6.08462953261546e-16,-0.230374012415228,"TANC1	TANC1","Body	Body","OpenSea"
1721,"cg17468712",6.10251757456972e-16,-0.25649248756862,"LOC643201","Body","OpenSea"
1722,"cg08595592",6.10416826707447e-16,-0.310231377348024,"","","OpenSea"
1723,"cg06761220",6.1094429684845e-16,-0.24118870523091,"","","OpenSea"
1724,"cg07369685",6.11954945863068e-16,-0.234799770876363,"LINC00607","Body","OpenSea"
1725,"cg18051527",6.12046765497718e-16,0.368432333489948,"","","OpenSea"
1726,"cg16823771",6.12046765497718e-16,-0.231414529532913,"ATXN7L1","Body","OpenSea"
1727,"cg17771150",6.12175849761465e-16,0.225785893780383,"LCP1","5'UTR","OpenSea"
1728,"cg15357273",6.15070077160591e-16,0.298048226811234,"CCDC50	CCDC50","Body	Body","OpenSea"
1729,"cg20541456",6.1651580232704e-16,0.261491613228667,"CYFIP2	CYFIP2	CYFIP2	CYFIP2","1stExon	5'UTR	5'UTR	5'UTR","S_Shelf"
1730,"cg23579746",6.17104145433395e-16,-0.208713249511182,"FCRLB","TSS1500","OpenSea"
1731,"cg26989405",6.17303051419625e-16,-0.278463803451427,"PAPD5	PAPD5","3'UTR	3'UTR","OpenSea"
1732,"cg05843420",6.19324493496777e-16,-0.236787147784465,"RBFOX2	RBFOX2	RBFOX2	RBFOX2	RBFOX2	RBFOX2","3'UTR	3'UTR	3'UTR	3'UTR	3'UTR	3'UTR","OpenSea"
1733,"cg07621385",6.19386529202538e-16,-0.217385296332061,"MYLK	MYLK	MYLK	MYLK","5'UTR	5'UTR	5'UTR	5'UTR","OpenSea"
1734,"cg05528287",6.22346244621105e-16,-0.256996625011718,"SORL1","Body","OpenSea"
1735,"cg22368847",6.2270495840499e-16,-0.234120788627933,"ARID5B	ARID5B","Body	Body","OpenSea"
1736,"cg19172427",6.23239315835763e-16,0.265854465934732,"SIPA1L1	SIPA1L1","5'UTR	5'UTR","OpenSea"
1737,"cg19652019",6.24549875892302e-16,0.261028410091679,"","","OpenSea"
1738,"cg18752013",6.24549875892302e-16,-0.233944561381165,"SCN10A	SCN10A	SCN10A","Body	Body	Body","OpenSea"
1739,"cg10615160",6.27760252428253e-16,-0.245829560288759,"HOOK3","Body","S_Shore"
1740,"cg17020611",6.28661966900455e-16,-0.306171902769246,"ARHGAP15","Body","OpenSea"
1741,"cg14011327",6.28831100319122e-16,0.286099242444662,"","","OpenSea"
1742,"cg12305588",6.2907537992384e-16,-0.252945324698821,"EGFL8","Body","S_Shore"
1743,"cg17218466",6.29656489747209e-16,-0.266259278383649,"ADIPOR1	ADIPOR1","TSS1500	TSS1500","S_Shore"
1744,"cg23136905",6.3109137578696e-16,-0.249690227351809,"TTC7B","Body","OpenSea"
1745,"cg14189583",6.31981210101356e-16,0.279179032163366,"DEDD2","Body","Island"
1746,"cg07938505",6.31981210101356e-16,-0.222523469091328,"HHAT	HHAT	HHAT	HHAT	HHAT	HHAT","Body	Body	Body	Body	Body	Body","OpenSea"
1747,"cg14900199",6.32028531323154e-16,-0.222892120643474,"ARMC9	ARMC9	ARMC9","Body	Body	Body","OpenSea"
1748,"cg07984241",6.33459963801446e-16,-0.225807507021573,"CELA2B","TSS200","OpenSea"
1749,"cg05351827",6.33853733813412e-16,0.323874270965574,"SPEG","Body","Island"
1750,"cg10408324",6.3479695969971e-16,-0.228308586152364,"","","OpenSea"
1751,"cg15497180",6.3614313032077e-16,-0.22686635975893,"GYS1	GYS1	GYS1","Body	Body	Body","OpenSea"
1752,"cg01389693",6.3686884698415e-16,0.31183989916317,"UGT2A2	UGT2A2	UGT2A1	UGT2A1	UGT2A1	UGT2A1","TSS200	TSS200	Body	Body	Body	Body","OpenSea"
1753,"cg08333011",6.37334487328466e-16,-0.219579935074215,"PYY","5'UTR","N_Shelf"
1754,"cg07108118",6.37334487328466e-16,-0.230192245559938,"ST6GALNAC3	ST6GALNAC3","Body	Body","S_Shelf"
1755,"cg14079365",6.38832376789062e-16,-0.25106819630217,"CUX1	CUX1	CUX1	CUX1	CUX1	CUX1	CUX1","Body	Body	Body	Body	Body	Body	Body","OpenSea"
1756,"cg23750704",6.39714411735422e-16,-0.207548524432529,"","","OpenSea"
1757,"cg04209138",6.40698591723016e-16,-0.250931581660668,"SH3PXD2A","Body","OpenSea"
1758,"cg18233424",6.49609218525293e-16,0.282960350414527,"COL2A1	COL2A1","Body	Body","OpenSea"
1759,"cg05913684",6.49609218525293e-16,-0.228345973402039,"PALM	PALM","Body	Body","Island"
1760,"cg21186272",6.50854524618307e-16,-0.268194541818685,"","","OpenSea"
1761,"cg09334230",6.52192509465295e-16,-0.285850531607005,"AP1M1	AP1M1","TSS1500	TSS1500","N_Shore"
1762,"cg12343947",6.52220459294747e-16,0.215395072967924,"FBLN1","Body","OpenSea"
1763,"cg11141044",6.54410642090156e-16,-0.237155578705846,"ARID2","Body","OpenSea"
1764,"cg14981189",6.55623230302525e-16,-0.286328694999747,"","","OpenSea"
1765,"cg25004441",6.55939446153641e-16,-0.246063930910444,"","","OpenSea"
1766,"cg07195224",6.55939446153641e-16,0.285841891145415,"AIM2","TSS1500","OpenSea"
1767,"cg26693979",6.57242906382808e-16,-0.210829521979896,"","","OpenSea"
1768,"cg24545533",6.59641648243505e-16,-0.325980492788193,"ABL1	ABL1","Body	Body","OpenSea"
1769,"cg17418085",6.59852895923114e-16,0.220582342704585,"LAPTM5","Body","OpenSea"
1770,"cg21188037",6.59852895923114e-16,0.232652855940677,"MYO1G	MYO1G","5'UTR	1stExon","OpenSea"
1771,"cg01951274",6.62066270165459e-16,0.258358757561653,"MIR142","TSS1500","OpenSea"
1772,"cg03678566",6.63917495305959e-16,-0.293671619159254,"LRP5","Body","OpenSea"
1773,"cg03064693",6.64546348582997e-16,0.208557530242098,"FNBP1","Body","OpenSea"
1774,"cg18420301",6.65470135803466e-16,-0.226234003992077,"STON2	STON2","Body	Body","OpenSea"
1775,"cg09419005",6.67973695849025e-16,0.324400331876036,"C17orf62	C17orf62	C17orf62","5'UTR	5'UTR	5'UTR","N_Shore"
1776,"cg07446572",6.68653171543932e-16,-0.218796915864059,"CDCA3","Body","N_Shore"
1777,"cg04144309",6.72119591937495e-16,-0.219180440580656,"ACBD6","Body","OpenSea"
1778,"cg17583432",6.7422916077187e-16,0.255727201179621,"PVT1","Body","OpenSea"
1779,"cg10103635",6.80468076379207e-16,-0.233863225614103,"","","OpenSea"
1780,"cg13553120",6.80505084208624e-16,-0.228576558784509,"PEX14","Body","OpenSea"
1781,"cg22605323",6.82295687389248e-16,-0.304850021804459,"","","OpenSea"
1782,"cg03565996",6.82327591793398e-16,-0.221921558954359,"ABCG1	ABCG1	ABCG1	ABCG1	ABCG1	ABCG1","5'UTR	Body	Body	Body	Body	Body","S_Shore"
1783,"cg10889896",6.84970831135196e-16,-0.224942336010707,"RNF43	RNF43	RNF43","5'UTR	Body	Body","OpenSea"
1784,"cg11252953",6.86364766919867e-16,0.344324698970807,"C17orf101	C17orf101","Body	Body","N_Shelf"
1785,"cg15589135",6.89297231292091e-16,0.351821432038073,"LNPEP	LNPEP","TSS200	Body","OpenSea"
1786,"cg00782223",6.90326253641077e-16,-0.239005897160236,"FER1L6	FER1L6	FER1L6-AS1","ExonBnd	Body	Body","OpenSea"
1787,"cg19850275",6.92095608428935e-16,-0.259107523792017,"","","OpenSea"
1788,"cg02967115",6.92902595415621e-16,-0.22658279916431,"MTSS1	MTSS1	MTSS1","Body	Body	Body","OpenSea"
1789,"cg06811077",6.92960952582958e-16,-0.206863889794016,"MEIS1","Body","OpenSea"
1790,"cg25068078",6.92960952582958e-16,-0.238338492775752,"LPO	LPO	LPO","TSS1500	TSS1500	TSS1500","OpenSea"
1791,"cg08473006",6.93995190888484e-16,-0.247779908628583,"PPTC7","Body","OpenSea"
1792,"cg25596783",6.94840537095474e-16,-0.205172564247268,"","","OpenSea"
1793,"cg00457954",6.99125386508493e-16,0.287772984295674,"CCND3	CCND3	CCND3","5'UTR	5'UTR	5'UTR","OpenSea"
1794,"cg17430792",7.01475104061979e-16,-0.209024308831429,"","","OpenSea"
1795,"cg10308355",7.04329042473412e-16,-0.231107511996595,"SLC44A2","Body","OpenSea"
1796,"cg18669406",7.05180615632966e-16,0.301790697710393,"","","OpenSea"
1797,"cg18203005",7.05765618880906e-16,-0.261555884319648,"SLC38A11	SLC38A11","Body	Body","OpenSea"
1798,"cg05686445",7.05765618880906e-16,-0.215866917709328,"C7orf54	SND1","TSS1500	Body","OpenSea"
1799,"cg25139229",7.05765618880906e-16,-0.260733834481257,"ARHGAP22","Body","Island"
1800,"cg14361862",7.06115717117418e-16,-0.248303741903974,"CDS2","Body","OpenSea"
1801,"cg15796417",7.07034720862464e-16,0.316849591791144,"","","Island"
1802,"cg23172995",7.07152262294583e-16,-0.241951410684129,"ANXA6	ANXA6","Body	Body","OpenSea"
1803,"cg08092875",7.08044609821176e-16,-0.227261254022349,"TSC1	TSC1	TSC1","3'UTR	3'UTR	3'UTR","OpenSea"
1804,"cg18356785",7.08044609821176e-16,-0.296802559023906,"C1QTNF4","Body","Island"
1805,"cg03935554",7.08882018004801e-16,-0.20939558219424,"","","OpenSea"
1806,"cg22008490",7.11532243114388e-16,0.23962203020696,"PTPN7	PTPN7","TSS200	5'UTR","OpenSea"
1807,"cg08608016",7.11904615072459e-16,-0.2543687454509,"","","OpenSea"
1808,"cg13399952",7.12253952359173e-16,0.400724559346169,"FNBP1","Body","S_Shore"
1809,"cg24469507",7.16428191588648e-16,-0.27223568680292,"","","OpenSea"
1810,"cg11713770",7.16845251410951e-16,-0.231644454782794,"","","OpenSea"
1811,"cg24026223",7.17041513536803e-16,-0.227369602072677,"CMIP	CMIP","Body	Body","OpenSea"
1812,"cg21004654",7.17939147516068e-16,-0.235437222578756,"","","OpenSea"
1813,"cg23168648",7.17995662114487e-16,-0.241445966469565,"","","OpenSea"
1814,"cg26370312",7.2186876662999e-16,-0.236114427014665,"TNIK	TNIK	TNIK	TNIK	TNIK	TNIK	TNIK	TNIK","Body	Body	Body	Body	Body	Body	Body	Body","OpenSea"
1815,"cg18525982",7.23073873206678e-16,-0.248915450460303,"ABCC3	ABCC3	ABCC3	ABCC3","ExonBnd	ExonBnd	Body	Body","OpenSea"
1816,"cg17207042",7.24442634181314e-16,-0.319199234776156,"","","OpenSea"
1817,"cg03684062",7.24442634181314e-16,0.289055701193326,"S1PR4","1stExon","Island"
1818,"cg25490837",7.26764722725428e-16,-0.207583653110018,"VWCE","Body","OpenSea"
1819,"cg20747401",7.27773569094123e-16,-0.207140884095612,"GBP2","Body","OpenSea"
1820,"cg16356531",7.27934058073441e-16,-0.217127182550314,"MAPKAP1	MAPKAP1	MAPKAP1	MAPKAP1	MAPKAP1","Body	Body	Body	Body	Body","OpenSea"
1821,"cg25654051",7.28056061844933e-16,-0.21860479679002,"WIBG	WIBG","Body	Body","OpenSea"
1822,"cg24342696",7.28169890496276e-16,-0.205145763798243,"MACF1","Body","OpenSea"
1823,"cg02052933",7.28556396230396e-16,0.279416647124253,"RASSF2	RASSF2","5'UTR	TSS200","OpenSea"
1824,"cg09932305",7.28927062193352e-16,0.222924642099985,"NEK1	NEK1	NEK1	NEK1	NEK1","5'UTR	5'UTR	5'UTR	5'UTR	5'UTR","OpenSea"
1825,"cg12476579",7.32503485497689e-16,-0.248355960283191,"DOCK2","Body","OpenSea"
1826,"cg08913015",7.34180525362395e-16,-0.245953307399937,"SSBP3	SSBP3	SSBP3","Body	Body	Body","OpenSea"
1827,"cg25648430",7.40749952347835e-16,-0.220999077800766,"SEMA3C","Body","OpenSea"
1828,"cg06934762",7.41644272745973e-16,-0.222744278430715,"","","OpenSea"
1829,"cg12156344",7.42296016350219e-16,0.300415980690898,"","","OpenSea"
1830,"cg13670057",7.42962009861858e-16,-0.240793006359887,"ABL1	ABL1","Body	Body","OpenSea"
1831,"cg05281768",7.48287574327318e-16,-0.20584709921212,"","","OpenSea"
1832,"cg17023341",7.52704276424776e-16,-0.222246652999202,"KIFC3	KIFC3","TSS1500	TSS1500","S_Shore"
1833,"cg05286196",7.52711332096217e-16,-0.234999767366148,"IQSEC1	IQSEC1","Body	Body","OpenSea"
1834,"cg02988984",7.57112306909211e-16,-0.24656483935299,"","","OpenSea"
1835,"cg18741549",7.57112306909211e-16,-0.239599267645222,"GNPTAB","Body","OpenSea"
1836,"cg26564240",7.6019568392746e-16,-0.262820190353876,"","","OpenSea"
1837,"cg11551901",7.60797388645194e-16,0.314170490290156,"SEC31B","Body","OpenSea"
1838,"cg13344855",7.62276838999159e-16,-0.272194588392942,"KANK2	KANK2","Body	Body","N_Shelf"
1839,"cg26972614",7.62441690660792e-16,-0.297629421523329,"IL18BP	IL18BP	IL18BP	IL18BP	IL18BP	IL18BP","5'UTR	5'UTR	5'UTR	TSS200	5'UTR	1stExon","OpenSea"
1840,"cg17056707",7.64358530214002e-16,-0.214630266108852,"","","OpenSea"
1841,"cg07701241",7.65475632925779e-16,0.213789692874593,"DGKZ	DGKZ	DGKZ","Body	TSS1500	Body","N_Shore"
1842,"cg20472746",7.67604224190348e-16,0.35529037483252,"C13orf15","Body","OpenSea"
1843,"cg17315964",7.68837688709422e-16,-0.271016391434372,"FAM193B	FAM193B","Body	Body","N_Shore"
1844,"cg06869794",7.68837688709422e-16,0.224015395800909,"","","OpenSea"
1845,"cg13983692",7.68837688709422e-16,-0.213743644821784,"ZFR2","Body","N_Shelf"
1846,"cg08822523",7.68837688709422e-16,-0.320119969316668,"FAM190A	FAM190A	FAM190A","5'UTR	1stExon	5'UTR","OpenSea"
1847,"cg02708705",7.72298615175697e-16,0.214976240290736,"FAM100B","Body","S_Shelf"
1848,"cg24363673",7.7385938442881e-16,0.330246982579005,"MEMO1	MEMO1	MEMO1	MEMO1	MEMO1	MEMO1","Body	Body	Body	Body	Body	Body","OpenSea"
1849,"cg02284419",7.78033994997872e-16,-0.24810609749637,"MIR548AZ	MTHFD1","Body	Body","OpenSea"
1850,"cg17466131",7.78468026456953e-16,-0.23403838073449,"SORBS2	SORBS2	SORBS2	SORBS2	SORBS2	SORBS2	SORBS2	SORBS2","Body	Body	TSS200	Body	Body	Body	Body	TSS200","OpenSea"
1851,"cg20735050",7.79145054963731e-16,-0.275181558772917,"AMOTL1","Body","OpenSea"
1852,"cg06924964",7.85038061198294e-16,-0.236055016435872,"PDCD1LG2","TSS1500","OpenSea"
1853,"cg11480134",7.85947823147583e-16,-0.310520767314666,"TMEM241","Body","OpenSea"
1854,"cg08621540",7.86336628584549e-16,-0.250685704436291,"SOBP","Body","OpenSea"
1855,"cg17653203",7.8751561115643e-16,0.242594721425409,"MFSD10	MFSD10","Body	Body","Island"
1856,"cg05114861",7.87778089378146e-16,-0.231186548166874,"SH3BP5	SH3BP5","Body	5'UTR","OpenSea"
1857,"cg18256008",7.88855311439982e-16,0.27742854012096,"ATR","Body","OpenSea"
1858,"cg19208228",7.90138832107709e-16,-0.25151260286918,"TTC13	TTC13","Body	Body","OpenSea"
1859,"cg10436429",7.90265820434247e-16,-0.23453122626875,"","","OpenSea"
1860,"cg01129641",7.9075693629351e-16,0.258629577881748,"","","N_Shore"
1861,"cg26846217",7.92910107840825e-16,-0.247924127359501,"SPECC1	SPECC1	SPECC1	SPECC1	SPECC1	SPECC1","Body	Body	Body	Body	Body	Body","OpenSea"
1862,"cg06207823",7.92910107840825e-16,-0.310374461791017,"CD36	CD36	CD36	CD36	CD36	CD36	CD36	CD36	CD36	CD36","5'UTR	5'UTR	5'UTR	5'UTR	5'UTR	1stExon	TSS200	5'UTR	5'UTR	Body","OpenSea"
1863,"cg21748003",7.93407064667286e-16,-0.21027617085141,"","","OpenSea"
1864,"cg14966289",7.94195721653322e-16,-0.221438596234694,"CRAT37","Body","OpenSea"
1865,"cg15542309",7.9720613353439e-16,-0.213129327742103,"ANKRD9","5'UTR","Island"
1866,"cg27019757",7.97337341704959e-16,0.282828036197996,"PDCD4	PDCD4	PDCD4","Body	Body	Body","OpenSea"
1867,"cg13044118",7.98157647116554e-16,-0.207223369179227,"C3orf67-AS1	C3orf67","Body	5'UTR","OpenSea"
1868,"cg15671422",7.98888831829045e-16,-0.259724316426657,"LINC01344","Body","OpenSea"
1869,"cg17530894",7.99368041274293e-16,-0.205536699731619,"LPAR3","5'UTR","OpenSea"
1870,"cg02099010",8.00529535618286e-16,-0.273909690596191,"","","OpenSea"
1871,"cg01630046",8.00712218511137e-16,0.311241722569627,"","","S_Shelf"
1872,"cg06323845",8.00712218511137e-16,0.335985079522227,"","","S_Shelf"
1873,"cg23009818",8.01717754786729e-16,0.2630232582839,"DNMT3A	DNMT3A","Body	Body","Island"
1874,"cg07420137",8.02243246880885e-16,0.260307641773473,"FOSL1","Body","S_Shelf"
1875,"cg06139333",8.02474934004069e-16,-0.208169077960734,"","","OpenSea"
1876,"cg12536361",8.02474934004069e-16,-0.249602045946665,"C1QTNF1	C1QTNF1	C1QTNF1	C1QTNF1-AS1	C1QTNF1-AS1","TSS1500	TSS1500	TSS200	Body	Body","N_Shore"
1877,"cg23365389",8.03279991614902e-16,-0.237006727901459,"SLC41A1","Body","OpenSea"
1878,"cg19277007",8.05117443405227e-16,-0.207905897596236,"SGK223","Body","OpenSea"
1879,"cg00787726",8.05401648766382e-16,0.225214800712142,"FAM190B","5'UTR","OpenSea"
1880,"cg26592247",8.05796948133179e-16,-0.283767890508323,"MTCL1","Body","OpenSea"
1881,"cg11235799",8.06575211203858e-16,-0.232852923578554,"","","OpenSea"
1882,"cg00400827",8.06575211203858e-16,-0.220659523268525,"","","Island"
1883,"cg24655959",8.10708385334382e-16,-0.276817550314696,"MTHFD2L","Body","OpenSea"
1884,"cg13192602",8.15499119171244e-16,0.268100549094373,"","","OpenSea"
1885,"cg08122652",8.20463332265961e-16,-0.223728862505808,"PARP9	PARP9	DTX3L	PARP9	PARP9	PARP9	PARP9","5'UTR	5'UTR	TSS1500	5'UTR	5'UTR	5'UTR	5'UTR","N_Shore"
1886,"cg20911025",8.21967252854423e-16,-0.260269730197111,"TCF7L2	TCF7L2	TCF7L2	TCF7L2	TCF7L2	TCF7L2	TCF7L2	TCF7L2	TCF7L2	TCF7L2	TCF7L2	TCF7L2	TCF7L2","Body	Body	Body	Body	Body	Body	Body	Body	Body	Body	Body	Body	Body","OpenSea"
1887,"cg18275589",8.2254822293976e-16,-0.262348499430369,"","","S_Shelf"
1888,"cg25730241",8.26381171119816e-16,-0.24323068980342,"","","OpenSea"
1889,"cg05893661",8.28451524631812e-16,-0.228699241140998,"","","OpenSea"
1890,"cg02117474",8.29670119793691e-16,-0.220265957018716,"BCL2","Body","OpenSea"
1891,"cg05212327",8.30153732097061e-16,-0.244447062690363,"","","OpenSea"
1892,"cg15911153",8.32434479088209e-16,-0.21333822663285,"LOC389333	LOC389333","1stExon	5'UTR","Island"
1893,"cg23360308",8.35411241088797e-16,0.36137163147361,"PTPRC	PTPRC	PTPRC	PTPRC","Body	Body	Body	Body","OpenSea"
1894,"cg25479097",8.36443430311562e-16,-0.249020661674006,"C13orf35","5'UTR","S_Shelf"
1895,"cg10447853",8.37579374323526e-16,-0.211318613820234,"ADIPOR1	ADIPOR1	ADIPOR1	ADIPOR1","5'UTR	5'UTR	5'UTR	5'UTR","N_Shore"
1896,"cg23020414",8.4467002954848e-16,-0.255037450539082,"GAB1	GAB1","Body	Body","OpenSea"
1897,"cg22628512",8.47119872955458e-16,-0.217542250957583,"","","OpenSea"
1898,"cg17630073",8.47988157703012e-16,0.303738831381878,"FAM49B	FAM49B","Body	Body","OpenSea"
1899,"cg04322298",8.52201401119152e-16,-0.217654578290027,"ORMDL1	ORMDL1","3'UTR	3'UTR","OpenSea"
1900,"cg06315280",8.5562385881844e-16,-0.231160112583858,"LINC01135	LINC01135	LINC01135","Body	Body	Body","OpenSea"
1901,"cg17514855",8.56508886048139e-16,-0.258794491167372,"FBN1","Body","OpenSea"
1902,"cg03474879",8.58894510171527e-16,0.277133128323874,"OSBPL8	OSBPL8","Body	Body","OpenSea"
1903,"cg19675731",8.59840797749379e-16,0.240828479126574,"PTPN7	PTPN7","TSS200	5'UTR","OpenSea"
1904,"cg00301631",8.61644219905179e-16,-0.206224715677304,"SLCO3A1	SLCO3A1","Body	Body","OpenSea"
1905,"cg16479476",8.63200447444504e-16,-0.231854696698652,"","","OpenSea"
1906,"cg20136100",8.63615742213602e-16,0.319492482555756,"FERMT3	FERMT3","Body	Body","Island"
1907,"cg03031093",8.63961067591483e-16,-0.237009537336204,"SEMA6A	SEMA6A","Body	Body","OpenSea"
1908,"cg25495534",8.64101157749195e-16,-0.216586082989734,"","","OpenSea"
1909,"cg27490391",8.64940397291615e-16,-0.265099588212821,"LHFP","Body","OpenSea"
1910,"cg04839901",8.65914462886416e-16,-0.235394210852744,"TNFRSF8	TNFRSF8","5'UTR	Body","OpenSea"
1911,"cg16850478",8.6855357474605e-16,-0.238179246421401,"","","OpenSea"
1912,"cg26572165",8.69196201912957e-16,0.241476965001062,"CD244	CD244	CD244","Body	Body	Body","OpenSea"
1913,"cg02044895",8.7063462756096e-16,0.208644662896329,"LPXN	LPXN	LPXN","Body	1stExon	5'UTR","N_Shelf"
1914,"cg20713968",8.72039691649667e-16,-0.261827853298903,"","","S_Shelf"
1915,"cg23304605",8.77120208777365e-16,0.227715016054917,"CCDC88C","Body","OpenSea"
1916,"cg06969840",8.80898084166426e-16,-0.21993791966034,"GDE1","Body","OpenSea"
1917,"cg04889100",8.84299954275504e-16,0.227712308798478,"ARSG	ARSG","Body	Body","OpenSea"
1918,"cg03631509",8.84408675724165e-16,-0.266901281392821,"GMDS	GMDS","Body	Body","OpenSea"
1919,"cg04511424",8.85838603691846e-16,-0.247887790464307,"","","OpenSea"
1920,"cg05847670",8.87263361857612e-16,-0.253778522133014,"MAP6	MAP6","Body	Body","OpenSea"
1921,"cg23338381",8.87263361857612e-16,-0.228543564272788,"HMBOX1	HMBOX1","3'UTR	3'UTR","OpenSea"
1922,"cg09509293",8.88271535187783e-16,-0.207997361853785,"","","OpenSea"
1923,"cg07025650",8.90434269063205e-16,-0.266407669902618,"SPTBN1","5'UTR","OpenSea"
1924,"cg25937382",8.90487338655474e-16,-0.223835285769114,"C19orf67","TSS200","S_Shore"
1925,"cg06333164",8.9320852044728e-16,0.216221512840818,"RAD51B	RAD51B	RAD51B","Body	Body	Body","OpenSea"
1926,"cg00634769",8.94949000122764e-16,-0.25838425640284,"","","OpenSea"
1927,"cg17650319",9.00577146338334e-16,-0.232712041523601,"","","OpenSea"
1928,"cg14261176",9.01748772940082e-16,-0.218930251967669,"","","OpenSea"
1929,"cg11462667",9.01956325024276e-16,0.302523292352044,"PPM1L","Body","OpenSea"
1930,"cg23542455",9.0229611616418e-16,-0.257494300119852,"MIPEP","Body","OpenSea"
1931,"cg06817368",9.02670750987647e-16,-0.210831815387742,"DCP2","Body","S_Shelf"
1932,"cg27097143",9.02718863588692e-16,-0.240804625730246,"ERMAP	ERMAP	ERMAP	ERMAP","1stExon	5'UTR	ExonBnd	5'UTR","OpenSea"
1933,"cg07492055",9.02782535726651e-16,0.208567593758129,"PIGN	PIGN","Body	Body","OpenSea"
1934,"cg16838536",9.02869433748259e-16,-0.280733431268613,"AQP8	AQP8","5'UTR	1stExon","OpenSea"
1935,"cg17207512",9.03199796311402e-16,0.254759477056351,"NEDD9	NEDD9","1stExon	5'UTR","OpenSea"
1936,"cg20165429",9.03205843156355e-16,-0.206297459548222,"","","OpenSea"
1937,"cg02661831",9.0340450549789e-16,0.335403257967269,"PHF3	PHF3	PHF3","Body	Body	5'UTR","OpenSea"
1938,"cg09374353",9.04786642087461e-16,0.326830725922576,"EHD1","3'UTR","N_Shore"
1939,"cg26216618",9.05067548107815e-16,0.21830828829232,"RTDR1","Body","N_Shelf"
1940,"cg12032795",9.05959213811208e-16,-0.219939108076308,"ZBED5-AS1","Body","OpenSea"
1941,"cg12636267",9.07618729434387e-16,-0.244224710135573,"DVL2","Body","N_Shelf"
1942,"cg12538353",9.10827532126074e-16,-0.217747981703365,"CD9","Body","OpenSea"
1943,"cg00080484",9.11381992565604e-16,-0.237964925826277,"","","OpenSea"
1944,"cg10766972",9.12273599803207e-16,-0.222564754861007,"RBPMS2","Body","OpenSea"
1945,"cg10457768",9.13852470010146e-16,0.333983538771127,"TGFB1","Body","OpenSea"
1946,"cg25066796",9.19388971509768e-16,-0.248600176313412,"ZNF618","Body","OpenSea"
1947,"cg01157612",9.19917522677905e-16,-0.272644023193033,"SH3PXD2A","Body","OpenSea"
1948,"cg24822143",9.21954989595458e-16,-0.223684909826758,"EIF4ENIF1	EIF4ENIF1	EIF4ENIF1","Body	Body	Body","OpenSea"
1949,"cg17009616",9.23159247645433e-16,0.207910932452547,"CABIN1","Body","N_Shelf"
1950,"cg14073290",9.23159247645433e-16,-0.218297814089774,"","","OpenSea"
1951,"cg25574907",9.23159247645433e-16,-0.217629273694523,"","","OpenSea"
1952,"cg09934309",9.23159247645433e-16,-0.21602551031354,"COG7","Body","N_Shelf"
1953,"cg02250877",9.27531823524855e-16,-0.334501880084072,"","","OpenSea"
1954,"cg13052261",9.27898398043453e-16,-0.221921840438167,"CACNB4	CACNB4	CACNB4	CACNB4","Body	Body	Body	Body","OpenSea"
1955,"cg11318458",9.2865736342351e-16,0.215338751982244,"LOC100130872	SPON2","Body	5'UTR","OpenSea"
1956,"cg06026117",9.2865736342351e-16,-0.228895024415011,"","","OpenSea"
1957,"cg06248948",9.30078371477931e-16,0.290551472799709,"RPS6KA1	RPS6KA1","TSS200	Body","OpenSea"
1958,"cg23144046",9.30078371477931e-16,0.229169097960862,"PSTPIP1","Body","OpenSea"
1959,"cg03065507",9.31640684689599e-16,-0.222793532490037,"MIR4435-2HG	MIR4435-2HG","Body	Body","OpenSea"
1960,"cg14699069",9.31640684689599e-16,-0.250686303753133,"","","OpenSea"
1961,"cg09189780",9.3291572375798e-16,0.217905034530158,"RASA2	RASA2	RASA2","TSS1500	TSS1500	TSS1500","N_Shore"
1962,"cg06437892",9.35933664229358e-16,-0.329968109003114,"UBR1","Body","OpenSea"
1963,"cg03302951",9.3669445641302e-16,0.300036165563455,"RHOF","Body","Island"
1964,"cg00741954",9.3669445641302e-16,-0.205291985896244,"GMDS","Body","OpenSea"
1965,"cg02627875",9.37793455633182e-16,-0.211906551880226,"CTBP2	CTBP2	CTBP2","Body	Body	Body","Island"
1966,"cg22154819",9.43920593545922e-16,-0.239027156653402,"PREX1","Body","OpenSea"
1967,"cg19048403",9.45595215978608e-16,-0.219962562241253,"","","S_Shelf"
1968,"cg24211976",9.45595215978608e-16,-0.230882062046931,"","","N_Shore"
1969,"cg22740684",9.46152308258876e-16,0.25989334850263,"ARSG	ARSG","Body	Body","OpenSea"
1970,"cg26267097",9.47259633318163e-16,-0.21349218773985,"MINPP1	MINPP1	MINPP1","Body	Body	Body","OpenSea"
1971,"cg06399398",9.50385238848737e-16,-0.295265025740543,"RBM34	RBM34","Body	Body","OpenSea"
1972,"cg04351597",9.50630719743113e-16,-0.218423978944597,"","","OpenSea"
1973,"cg26617637",9.51401129598397e-16,-0.215728360942373,"WISP1	WISP1	WISP1	WISP1","5'UTR	5'UTR	1stExon	1stExon","OpenSea"
1974,"cg11823159",9.55405530807296e-16,-0.216285242700775,"POLR2D","Body","N_Shelf"
1975,"cg03591565",9.55911163792274e-16,0.259700691851487,"DDB2	DDB2","Body	Body","OpenSea"
1976,"cg20922371",9.59168447416682e-16,-0.241096923768041,"EPAS1","Body","OpenSea"
1977,"cg02819734",9.65131523795619e-16,-0.217731843946335,"NLRC3","Body","N_Shelf"
1978,"cg03637361",9.69086157030454e-16,-0.216767292387046,"","","OpenSea"
1979,"cg04255037",9.69312342345441e-16,0.363064274817295,"TMCC3","Body","OpenSea"
1980,"cg14919093",9.7242631905832e-16,-0.258818257082782,"","","OpenSea"
1981,"cg24859433",9.74793980338359e-16,-0.267639102693984,"","","OpenSea"
1982,"cg11061136",9.77711663479347e-16,0.209377923353808,"CDHR2","TSS200","N_Shore"
1983,"cg07336519",9.82105785641171e-16,-0.206710156198652,"DAW1","Body","OpenSea"
1984,"cg01649602",9.82184492146722e-16,-0.210820337960543,"FAM129B	FAM129B","Body	Body","OpenSea"
1985,"cg24387544",9.82184492146722e-16,0.205301649161278,"UBASH3B","Body","OpenSea"
1986,"cg03575798",9.83455656663055e-16,-0.268451388961684,"WWOX	WWOX","Body	Body","OpenSea"
1987,"cg05291025",9.84372227354671e-16,-0.250330404539707,"NEU2","TSS1500","OpenSea"
1988,"cg16478412",9.92374579134053e-16,-0.244411061996276,"CPVL	CPVL","Body	Body","OpenSea"
1989,"cg11354974",9.94507669028497e-16,-0.243184012865462,"","","OpenSea"
1990,"cg08165744",9.94907154842831e-16,-0.258609711874231,"PML	PML	PML	PML","3'UTR	Body	Body	Body","OpenSea"
1991,"cg18768689",9.98135133324591e-16,0.330258158609771,"","","OpenSea"
1992,"cg22362073",1.00361833896425e-15,-0.235899304195124,"","","OpenSea"
1993,"cg11031774",1.00483039203819e-15,0.466942003620279,"PCED1B-AS1	PCED1B	PCED1B","Body	5'UTR	5'UTR","OpenSea"
1994,"cg10200391",1.00896048764521e-15,-0.260241280306355,"ACSL6	ACSL6","Body	Body","OpenSea"
1995,"cg03342106",1.01057345982046e-15,-0.244537944873943,"RAD51B	RAD51B	RAD51B","Body	Body	Body","OpenSea"
1996,"cg19984065",1.01074818995871e-15,-0.225629629598082,"MARCH6	MARCH6	MARCH6","Body	Body	Body","OpenSea"
1997,"cg02059317",1.01171631913369e-15,0.33837237508251,"CBFA2T3","Body","OpenSea"
1998,"cg05457323",1.0137633384129e-15,-0.23473976048268,"","","OpenSea"
1999,"cg14400868",1.01400433200304e-15,-0.259848973590827,"PLA2G6	PLA2G6	PLA2G6","Body	Body	Body","OpenSea"
[truncated: 12,626 more rows]
[truncated: 16 more columns]
